# Supplementary material for: CRISPR/Cas9-mediated fine-tuning of miRNA expression in tetraploid potato
Source: Hortic Res. 2022 Jun 30;9:uhac147. doi: 10.1093/hr/uhac147 (PMC9437727; doi:10.1093/hr/uhac147)
Supplement: Web_Material_uhac147 [file web_material_uhac147.zip]

Archive with 22 entries (22 files):
- Data S1.xlsx
- Data S2.xlsx
- Data S3.xlsx
- Data S4.xlsx
- Data S5.xlsx
- Data S6.xlsx
- Data S7.xlsx
- Figure S1.pdf
- Figure S10.pdf
- Figure S11.pdf
- Figure S2.pdf
- Figure S3.pdf
- Figure S4.pdf
- Figure S5.pdf
- Figure S6.pdf
- Figure S7.pdf
- Figure S8.pdf
- Figure S9.pdf
- Methods S1.pdf
- Methods S2.pdf
- Methods S3.pdf
- Table S1.pdf
