# Supplementary material for: CRISPR/Cas9-mediated fine-tuning of miRNA expression in tetraploid potato
Source: Hortic Res. 2022 Jun 30;9:uhac147. doi: 10.1093/hr/uhac147 (PMC9437727; doi:10.1093/hr/uhac147)
Supplement: Web_Material_uhac147 [file web_material_uhac147.zip › Data S1.xlsx]

## Sheet: Caption
Data S1: Types of mutations in transfected protoplasts and polymorphism in non-transfected protoplasts. To determine the frequency and types of mutations in MIR regions in transfected protoplasts, individual amplicons covering miRNAs coding regions and adjacent regions were analysed by sequencing. First, we determined allelic variation in miRNAs coding regions and adjacent regions in non-transgen…

## Sheet: Polymorphism in NT protoplasts
Genotype	MIR locus	Colony (individual PCR amplicon)	Polymorphism in miRNA	Polymorphism upstream miRNA (sgRNA1)	Polymorphism downstream miRNA (sgRNA2)	Seq date F primer	Sanger ID F primer (for amplicon)	Seq date R primer	Sanger ID R primer (for amplicon)	Comments
Desiree	MIR160a	2	No	No	No	26042019	35JJ34	26042019	35JJ35
Desiree	MIR160a	3	No	No	No	26042019	35JJ36	26042019	35JJ37
Desiree	MIR160a	4	No	No	No	26042019	35JJ38	26042019	35JJ39
Desiree	MIR160a	5	No	No	No	26042019	35JJ40	26042019	35JJ41
Desiree	MIR160a	6	No	No	No	26042019	35JJ42	26042019	35JJ43
Desiree	MIR160a	7	No	No	No	26042019	35JJ44	26042019	35JJ45
Desiree	MIR160a	8	No	No	No	26042019	35JJ46	26042019	35JJ47
Desiree	MIR160a	9	No	No	No	26042019	35JJ48	26042019	35JJ49
Desiree	MIR160a	10	No	No	No	26042019	35JJ50	26042019	35JJ51
Desiree	MIR160b	1	No	No	No	26042019	35JJ52	26042019	35JJ53
Desiree	MIR160b	2	No	No	No	26042019	35JJ54	26042019	35JJ55
Desiree	MIR160b	3	No	No	No	26042019	35JJ56	26042019	35JJ57
Desiree	MIR160b	4	No	No	No	26042019	35JJ58	26042019	35JJ59
Desiree	MIR160b	5	No	No	No	26042019	35JJ60	26042019	35JJ61
Desiree	MIR160b	6	No	No	No	26042019	35JJ62	26042019	35JJ63
Desiree	MIR160b	7	No	Yes	No	26042019	35JJ64	26042019	35JJ65	G instead of A 3 nt upstream of miRNA (in sgRNA1)
Desiree	MIR160b	8	No	Yes	No	26042019	35JJ66	26042019	35JJ67	G instead of A 3 nt upstream of miRNA (in sgRNA1)
Desiree	MIR160b	9	No	No	No	26042019	35JJ68	26042019	35JJ69
Desiree	MIR160b	10	No	No	No	26042019	35JJ70	26042019	35JJ71
Desiree	MIR390a	1	No	No	Yes	26042019	35JJ72	26042019	35JJ73	T insertion downstream of miRNA (in sgRNA2)
Desiree	MIR390a	2	No	No	Yes	26042019	35JJ74	26042019	35JJ75	T insertion downstream of miRNA (in sgRNA2)
Desiree	MIR390a	3	No	No	No	26042019	35JJ76	26042019	35JJ77
Desiree	MIR390a	4	No	No	No	26042019	35JJ78	26042019	35JJ79
Desiree	MIR390a	5	No	No	No	26042019	35JJ80	26042019	35JJ81
Desiree	MIR390a	6	No	No	No	26042019	35JJ82	26042019	35JJ83
Desiree	MIR390a	7	No	No	Yes	26042019	35JJ84	26042019	35JJ85	T insertion downstream of miRNA (in sgRNA2)
Desiree	MIR390a	8	No	No	Yes	26042019	35JJ86	26042019	35JJ87	T insertion downstream of miRNA (in sgRNA2)
Desiree	MIR390a	9	No	No	No	26042019	35JJ88	26042019	35JJ89
Desiree	MIR390a	10	No	No	No	26042019	35JJ90	26042019	35JJ91

## Sheet: Type of mutations
Genotype	MIR locus	Colony (individual PCR amplicon)	Type of mutation	Seq date F primer	Sanger ID F primer (for amplicon)	Seq date R primer	Sanger ID R primer (for amplicon)
Desiree	MIR160a	1	No mutations	19042019	35JJ12	19042019	35JJ13
Desiree	MIR160a	3	No mutations	19042019	35JJ14	19042019	35JJ15
Desiree	MIR160a	4	No mutations	19042019	35JJ16 (low seq quality)	19042019	35JJ17
Desiree	MIR160a	5	No mutations	26042019	36AA20	26042019	36AA21
Desiree	MIR160a	6	No mutations	26042019	36AA22	26042019	36AA23
Desiree	MIR160a	7	No mutations	26042019	36AA24	26042019	36AA25
Desiree	MIR160a	8	78 nt-long insertion upstream of miRNA + 5 nt-long deletion at 3' end of miRNA + 1 nt-long deletion downstream of 3' end of miRNA	26042019	36AA26	26042019	36AA27
Desiree	MIR160a	9	1 nt-long deletion upstream of miRNA + 1 nt-long deletion at 5' end of miRNA + 5 nt-long deletion at 3' end of miRNA	26042019	36AA28	26042019	36AA29
Desiree	MIR160a	10	No mutations	26042019	36AA30	26042019	36AA31
Desiree	MIR160b	1	No mutations	19042019	35JJ18	19042019	35JJ19
Desiree	MIR160b	2	No mutations	19042019	35JJ20	19042019	35JJ21
Desiree	MIR160b	3	No mutations	19042019	35JJ22	19042019	35JJ23
Desiree	MIR160b	4	No mutations	19042019	35JJ24	19042019	35JJ25
Desiree	MIR160b	5	No mutations	26042019	36AA32	26042019	36AA33
Desiree	MIR160b	6	No mutations	26042019	36AA34	26042019	36AA35
Desiree	MIR160b	7	1 nt-long deletion upstream of miRNA + 1 nt-long deletion at 5' end of miRNA + 5 nt-long deletion at 3' end of miRNA + 9 nt-long deletion downstream of 3' end of miRNA	26042019	36AA36	26042019	36AA37
Desiree	MIR160b	8	No mutations	26042019	36AA38	26042019	36AA39
Desiree	MIR160b	9	No mutations	26042019	36AA40	26042019	36AA41
Desiree	MIR160b	10	No mutations	26042019	36AA42	26042019	36AA43
Desiree	MIR390a	1	No mutations	19042019	35JJ26	19042019	35JJ27
Desiree	MIR390a	2	No mutations	19042019	35JJ28	19042019	35JJ29
Desiree	MIR390a	3	No mutations	19042019	35JJ30	19042019	35JJ31
Desiree	MIR390a	4	No mutations	19042019	35JJ32	19042019	35JJ33
Desiree	MIR390a	5	No mutations	26042019	36AA44	26042019	36AA45
Desiree	MIR390a	6	No mutations	26042019	36AA46 (low seq quality)	26042019	36AA47
Desiree	MIR390a	7	No mutations	26042019	36AA48	26042019	36AA49
Desiree	MIR390a	8	No mutations	26042019	36AA50	26042019	36AA51
Desiree	MIR390a	9	No mutations	26042019	36AA52	26042019	36AA53
Desiree	MIR390a	10	No mutations	26042019	36AA54	26042019	36AA55
