# Supplementary material for: CRISPR/Cas9-mediated fine-tuning of miRNA expression in tetraploid potato
Source: Hortic Res. 2022 Jun 30;9:uhac147. doi: 10.1093/hr/uhac147 (PMC9437727; doi:10.1093/hr/uhac147)
Supplement: Web_Material_uhac147 [file web_material_uhac147.zip › Data S2.xlsx]

## Sheet: Caption
Data S2: Genotypisation and phenotypisation of transgenic lines of genotype Désirée. To search for transgenic lines with desired CRISPR-mediated mutations, we sequenced PCR amplicons covering miRNAs coding regions and adjacent regions (see “screening for transgenic lines” sheet) and analysed them using ICE CRISPR Analysis Tool (Hsiau et al., 2018). Transgenic lines with the highest knock-out scor…

## Sheet: screening for transgenic lines
Genotype	miRNA	A. tum. strain	Colony	Transgenic line	Screening test with PCR prod seq	Indel %	Model fit (R2)	Knock-out score	Cloning into pJET	Growth	Phenotype	Seq results	Sanger ID F primer	Sanger ID R primer	Transferred to individual pot	Growth January 2020	Phenotype January 2020	qPCR miRNA abundance exp1	Growth March 2020	Phenotype March 2020	Growth October 2020	Phenotype October 2020	Transferred to backup pot	Growth February 2021	Phenotype February 2021	qPCR miRNA abundance exp2	PCR for Cas9 in gDNA	PCR for Kan in gDNA	pCR for sgRNA in gDNA	qPCR Cas9 expression	Growth May 2021	Phenotype May 2021
Desiree	390a	C58pmp90		1	yes	67	0.67	52	yes	Very fast	Elongated and rolled leaves, the tips of the leaves are yellow, upper leaves are curly	04062019	BOD012	BOD013	yes	Very fast	Phenotype as NT, big leaves	yes	Very fast	Phenotype as NT			yes	Fast	Phenotype as NT	yes	yes	yes	yes		Fast	Phenotype as NT
Desiree	390a	C58pmp90		2	yes	27	0.88	27	no		Is dead	04062019	BOD014	BOD015
Desiree	390a	C58pmp90		3	yes	36	0.87	36	yes	Very slow	Phenotype as NT	04062019	BOD016	BOD017	yes		Dead					Dead
Desiree	390a	C58pmp90		4	yes	57	0.57	57	yes	Slow	Phenotype as NT	28082019	BOD313 (low seq quality)	BOD314	yes	Very slow	Phenotype as NT, two shoots have died in individual pot	yes	Slow	Phenotype as NT, one shoot big			yes	Medium	Phenotype as NT	yes	yes	yes	yes		Medium to slow	Phenotype as NT
Desiree	390a	C58pmp90		5	yes	24	0.88	24	no	Slow	Phenotye as NT	04092019	BOD369
Desiree	390a	C58pmp90		6	no				no	Medium	Phenotye as NT
Desiree	390a	C58pmp90		7	yes	24	0.79	24	yes	Medium	Phenotye as NT	20092019	BOD457		yes			yes	Slow	Small leaves			yes	Medium	Phenotype as NT	yes	yes	yes	yes		Medium to slow	Phenotype as NT
Desiree	390a	C58pmp90		8	yes	24	0.82	24	yes	Medium	Phenotype as NT, big leaves	20092019	BOD458		yes			yes	Medium	Phenotype as NT			yes	Fast	Phenotype as NT	yes	yes	yes	yes		Slow	Phenotype as NT
Desiree	390a	LBA4404		1	yes				no	Very slow	Phenotype as NT	31052019	36AC00 (low seq quality)	36AC01 (low seq quality)
Desiree	390a	LBA4404		2	yes	46	0.51	46	yes	Slow	Phenotype as NT	04062019	BOD018	BOD019	yes	Slow to medium	Phenotype as NT, some big leaves	yes	Medium	Phenotype as NT, one shoot big with big leaves			yes	Fast	Phenotype as NT, a little bit of sickle shaped leaves	yes	yes	yes	yes		Fast	Phenotype as NT
Desiree	390a	LBA4404		3	yes	19	0.89	19	yes	Medium	Phenotype as NT	04062019	BOD020	BOD021	yes	Very slow	Phenotype as NT	yes	Slow	Small leaves				Fast	Phenotype as NT	yes	yes	yes	yes		Medium to slow	Phenotype as NT
Desiree	390a	LBA4404		4	yes	27	0.35	24	yes	Very fast	Elongated and rolled leaves in light green color, some of them are yellow	28082019	36AC10 (low sequence quality)	36AC11	yes	Very fast	Phenotype as NT, elongated big leaves, light green	yes	Very fast	Phenotype as NT			yes	Fast	Phenotype as NT	yes	yes	yes	yes		Fast	Phenotype as NT
Desiree	390a	LBA4404		5	yes	24	0.87	24	no	Medium	Very long stem and small leaves	28082019	36AC12	BOD312
Desiree	390a	LBA4404		6	yes	68	0.68	68	yes	Fast	Phenotype as NT	20092019	BOD460		yes			yes	Fast	Phenotype as NT, big leaves			yes	Fast	Phenotype as NT	yes	yes	yes	yes		Fast	Phenotype as NT
Desiree	390a	LBA4404		7	yes	39	0.54	33	yes	Fast	Phenotype as NT	20092019	BOD461		yes			yes	Fast	Phenotype as NT			yes	Fast	Phenotype as NT	yes	yes	yes	yes		Fast	Phenotype as NT
Desiree	160a	C58pmp90		1	yes	7	0.94	7	no	Very fast	Sickle-shaped leaves	4092019	BOD376				Dead
Desiree	160a	C58pmp90		2	yes	50	0.67	38	no	Slow	Phenotype as NT	04062019	BOD022	BOD023			Dead
Desiree	160a	C58pmp90		3	no				no		Is dead
Desiree	160a	C58pmp90		4	yes	20	0.36	12	no		Is dead	04092019	BOD372
Desiree	160a	C58pmp90		5	yes	48	0.61	29	yes	Fast	Phenotype as NT, big leaves	04092019	BOD373		yes	Medium	Phenotype as NT	yes	Fast	Phenotype as NT			yes	Fast	Phenotype as NT	yes	yes	yes	yes		Slow	Phenotype as NT
Desiree	160a	C58pmp90		6	yes	47	0.64	36	no	Fast	Phenotype as NT, some of the leaves are curly	20092019	BOD449		yes			yes	Medium	Phenotype as NT, big leaves			yes		Infected, discarded	yes	yes	yes	yes
Desiree	160a	C58pmp90		7	yes	51	0.64	31	yes	Medium	Phenotype as NT	20092019	BOD450		yes	Slow	Phenotype as NT	yes	Medium	Phenotype as NT, big leaves			yes	Fast	Phenotype as NT	yes	yes	yes	yes		Slow	Phenotype as NT
Desiree	160a	C58pmp90		8	yes	36	0.36	36	yes	Slow to medium	Phenotype as NT	14022020	CCP897		yes	Slow	Phenotype as NT				Slow	Phenotype as NT		Slow	Phenotype as NT	yes	yes	yes	yes		Medium	Long stem and small leaves
Desiree	160a	C58pmp90		9	the tube broke during homogenisation					Medium	Phenotype as NT
Desiree	160a	C58pmp90		10	yes	37	0.37	37	yes	Slow	Phenotype as NT, big leaves	14022020	CCP898		yes	Slow	Phenotype as NT				Slow	Phenotype as NT		Medium to fast	Phenotype as NT	yes	yes	yes	yes		Fast	Phenotype as NT, long stem and small leaves
Desiree	160a	C58pmp90		11	yes	37	0.37	37	yes	Fast	Phenotype as NT, big leaves, some of them with dark brown dots	14022020	CCP899		yes			yes	Slow	Phenotype as NT			yes	Fast	Phenotype as NT	yes	yes	yes	yes		Slow	Phenotype as NT
Desiree	160a	LBA4404	4	1	yes	6	0.93	6	no	Fast	Phenotype as NT	4092019	BOD374					yes					yes			yes
Desiree	160a	LBA4404	4	2	yes	49	0.62	31	no	Very slow	Phenotype as NT, yellow leaves	04062019	BOD024	BOD025 (low seq quality)
Desiree	160a	LBA4404	4	3	yes	64	0.7	46	yes	Fast	Sickle-shaped leaves	04092019	BOD370		yes	Very fast	Sickle-shaped leaves	yes	Fast	Sickle-shaped leaves		Infected	yes	Medium	Sickle-shaped leaves	yes	yes	yes	yes		Medium	Sickle-shaped leaves
Desiree	160a	LBA4404	4	4	yes	49	0.61	29	no	Fast	Sickle-shaped leaves	04092019	BOD371
Desiree	160a	LBA4404	4	6	yes	70	0.7	45	yes	Very fast	Sickle-shaped leaves	20092019	BOD451		yes	Very fast	Sickle-shaped leaves	yes	Fast	Sickle-shaped leaves			yes	Medium	Sickle-shaped leaves	yes	yes	yes	yes		Fast	Some sickle-shaped leaves
Desiree	160a	LBA4404	4	7	yes	47	0.62	31	no	Fast	Phenotype as NT, more shoots	20092019	BOD452	the box is infected
Desiree	160a	LBA4404		8	yes	37	0.37	37	yes	Medium	Phenotype as NT	14022020	CCP894		yes			yes	Slow	Abnormal leaves (not sickle shaped)			yes	Medium	Phenotype as NT, stopped growing	yes	yes	yes	yes		Medium	Phenotype as NT, big leaves
Desiree	160a	LBA4404		9	yes	49	0.63	32	yes	Slow	Phenotype as NT	14022020	CCP895		yes	Slow	Phenotype as NT				Slow	Phenotype as NT		Slow	Phenotype as NT	yes	yes	yes	yes			Dead
Desiree	160a	LBA4404		10	the tube broke during homogenisation					Fast	Phenotype as NT, big leaves
Desiree	160a	LBA4404		11	yes	22	0.22	22	yes	Fast	Phenotype as NT	14022020	CCP896		yes	Slow	Phenotype as NT						yes	Fast	Phenotype as NT	yes	yes	yes	yes		Medium to slow	Phenotype as NT
Desiree	160b	C58pmp90		1	yes	20	0.93	20	no	Slow	Phenotype as NT	04092019	BOD379					yes		Discarded			yes			yes	yes	yes	yes
Desiree	160b	C58pmp90		2	yes	17	0.93	17	no	Very fast	Phenotype as NT, curly upper leaves, one leaf with brown spots	04092019	BOD380					yes		Discarded			yes			yes	yes	yes	yes
Desiree	160b	C58pmp90		6	yes	56	0.67	19	yes	Fast	Phenotype as NT, big leaves	20092019	BOD453		yes	Very fast	Phenotype as NT, big leaves	yes	Fast	Phenotype as NT			yes	Fast	Phenotype as NT	yes	yes	yes	yes		Medium	Phenotype as NT, big leaves
Desiree	160b	C58pmp90		7	yes				no	Very fast	Phenotype as NT, curly upper leaves	20092019	BOD454 (low seq quality)
Desiree	160b	C58pmp90		3	yes	23	0.92	23	no	Very slow	Phenotype as NT	5022020	CCP842
Desiree	160b	C58pmp90		4	yes	25	0.91	25	no	Fast	Phenotype as NT	5022020	CCP843
Desiree	160b	C58pmp90		5	yes	25	0.92	25	no	Medium	Phenotype as NT	5022020	CCP844
Desiree	160b	C58pmp90		8	yes	26	0.90	26	yes	Fast	Phenotype as NT	5022020	CCP845		yes	Slow	Phenotype as NT						yes	Medium	Phenotype as NT	yes	yes	yes	yes		Slow	Phenotype as NT
Desiree	160b	C58pmp90		9	yes	23	0.92	23	no	Slow	Phenotype as NT	5022020	CCP846
Desiree	160b	C58pmp90		10	yes	22	0.91	22	no	Very fast	Phenotype as NT	14022020	CCP904
Desiree	160b	C58pmp90		11	yes	16	0.92	16	no	Fast	Phenotype as NT	14022020	CCP905
Desiree	160b	C58pmp90		12	yes	16	0.92	16	yes	Fast	Phenotype as NT	14022020	CCP906		yes	Slow	Phenotype as NT						yes	Fast	Phenotype as NT	yes	yes	yes	yes		Medium	Phenotype as NT
Desiree	160b	LBA4404		1	yes	76	0.76	75	yes	Medium	Phenotype as NT	04092019	BOD377		yes	Fast	Phenotype as NT, big leaves	yes	Fast	Phenotype as NT			yes	Fast	Phenotype as NT	yes	yes	yes	yes		Two shoots medium, other slow	Phenotype as NT, big leaves
Desiree	160b	LBA4404		2	yes	16	0.92	16	no	Very fast	Phenotype as NT	04092019	BOD378				Dead
Desiree	160b	LBA4404		6	yes	23	0.81	23	no	Fast	Phenotype as NT, big leaves	20092019	BOD455					yes		Discarded						yes	yes	yes	yes
Desiree	160b	LBA4404		7	yes	28	0.83	28	no	Slow	Phenotype as NT	20092019	BOD456
Desiree	160b	LBA4404		3	the tube broke during centrifugation					Fast	Phenotype as NT
Desiree	160b	LBA4404		4	yes	26	0.90	26	yes	Very fast	Phenotype as NT, big leaves	5022020	CCP839		yes			yes	Slow	Phenotype as NT			yes	Fast	Phenotype as NT	yes	yes	yes	yes		Medium	Phenotype as NT
Desiree	160b	LBA4404		5	yes	19	0.93	19	no	Medium	Phenotype as NT	5022020	CCP840
Desiree	160b	LBA4404		9	yes	26	0.91	26	no	Medium	Phenotype as NT	5022020	CCP841
Desiree	160b	LBA4404		10	yes	11	0.92	11	no	Medium	Phenotype as NT	14022020	CCP900
Desiree	160b	LBA4404		11	yes	13	0.93	13	no	Fast	Phenotype as NT	14022020	CCP901
Desiree	160b	LBA4404		12	yes	15	0.91	15	no	Fast	Phenotype as NT	14022020	CCP902
Desiree	160b	LBA4404		13	yes	13	0.93	13	no	Fast	Phenotype as NT	14022020	CCP903

## Sheet: types of mutations
Genotype	miRNA	A. tum. strain	Transgenic line	Knock-out score	Colony (individual PCR product)	Type of mutation	Seq date F primer	Sanger ID F primer (for pJET)	Sanger ID F primer (for amplicon)	Seq date R primer (for pJET)	Sanger ID R primer (for pJET)	Seq date R primer (for amplicon)	Sanger ID R primer (for amplicon)	2D structure	MFE (kcal/mol)	kcal/mol/nt	pre-miRNA length	G+C	MFEI	Internal loop in miRNA/miRNA* duplex	Impaired processing
Desiree	390a	C58	1	52	8	3 nt-long deletion at 5' end of miRNA + 2 nt-long deletion upstream of miRNA	26072019		BOD502 (low seq quality)	01042021	DZW556			altered	-41	-0.394231	104	47.1154	0.836735	NO	YES
Desiree	390a	C58	1	52	9	3 nt-long deletion at 5' end of miRNA + 2 nt-long deletion upstream of miRNA	26072019		BOD500	01042021	DZW557			altered	-41	-0.394231	104	47.1154	0.836735	NO	YES
Desiree	390a	C58	1	52	10	Does not align	26072019		BOD498	01042021	DZW558
Desiree	390a	C58	1	52	14	3 nt-long deletion at 5' end of miRNA + 2 nt-long deletion upstream of miRNA	26072019		BOD496	01042021	DZW559			altered	-41	-0.394231	104	47.1154	0.836735	NO	YES
Desiree	390a	C58	1	52	15	3 nt-long deletion at 5' end of miRNA + 2 nt-long deletion upstream of miRNA	26072019		BOD494	01042021	DZW560			altered	-41	-0.394231	104	47.1154	0.836735	NO	YES
Desiree	390a	C58	1	52	16	3 nt-long deletion at 5' end of miRNA + 2 nt-long deletion upstream of miRNA	26072019		BOD492	01042021	DZW561			altered	-41	-0.394231	104	47.1154	0.836735	NO	YES
Desiree	390a	C58	1	52	18	3 nt-long deletion at 5' end of miRNA	09082019		BOD207	23032021	DZW441			altered	-45.1	-0.425472	106	46.2264	0.920408	NO	NO
Desiree	390a	C58	1	52	19	3 nt-long deletion at 5' end of miRNA + 2 nt-long deletion upstream of miRNA	09082019		BOD208	23032021	DZW442			altered	-44.2	-0.425	104	48.0769	0.884	NO	NO
Desiree	390a	C58	1	52	20	2 nt-long deletion at 5' end of miRNA	09082019		BOD209	23032021	DZW443			altered	-45.1	-0.425472	106	46.2264	0.920408	NO	NO
Desiree	390a	C58	1	52	21	1 nt insertion 4 nt downstream of 5' end of miRNA	09082019		BOD210	23032021	DZW444			altered	-43.4	-0.398165	109	44.9541	0.885714	NO	NO
Desiree	390a	C58	1	52	22	3 nt-long deletion at 5' end of miRNA + 2 nt-long deletion upstream of miRNA	09082019		BOD211	23032021	DZW445			altered	-41	-0.394231	104	47.1154	0.836735	NO	YES
Desiree	390a	C58	1	52	24	3 nt-long deletion at 5' end of miRNA + 2 nt-long deletion upstream of miRNA	09082019		BOD212	23032021	DZW446			altered	-41	-0.394231	104	47.1154	0.836735	NO	YES
Desiree	390a	C58	1	52	26	3 nt-long deletion at 5' end of miRNA	09082019		BOD213	23032021	DZW447			altered	-45.1	-0.425472	106	46.2264	0.920408	NO	NO
Desiree	390a	C58	3	36	4	No mutations in miRNA	24072019		BOD503					as NT	-53.3	-0.488991	109	45.8716	1.066	NO	NO
Desiree	390a	C58	3	36	7	No mutations in miRNA	24072019		BOD501					as NT	-51.3	-0.475	108	45.3704	1.04694	NO	NO
Desiree	390a	C58	3	36	8	No mutations in miRNA	24072019		BOD499					as NT	-51.3	-0.475	108	45.3704	1.04694	NO	NO
Desiree	390a	C58	3	36	9	No mutations in miRNA	24072019		BOD497					as NT	-53.3	-0.488991	109	45.8716	1.066	NO	NO
Desiree	390a	C58	3	36	10	3 nt-long deletion at 5' end of miRNA + 2 nt-long deletion upstream of miRNA	24072019		BOD495					altered	-41	-0.394231	104	47.1154	0.836735	NO	YES
Desiree	390a	C58	3	36	12	No mutations in miRNA	24072019		BOD493					as NT	-53.3	-0.488991	109	45.8716	1.066	NO	NO
Desiree	390a	C58	4	57	1	No mutations in miRNA	20112019		BOD433	23032021	DZW448			as NT	-51.3	-0.475	108	45.3704	1.04694	NO	NO
Desiree	390a	C58	4	57	2	No mutations in miRNA	20112019		BOD434	23032021	DZW449			as NT	-51.3	-0.475	108	45.3704	1.04694	NO	NO
Desiree	390a	C58	4	57	3	No mutations in miRNA	20112019		BOD435	23032021	DZW450			as NT	-51.3	-0.475	108	45.3704	1.04694	NO	NO
Desiree	390a	C58	4	57	4	No mutations in miRNA	20112019		BOD436	23032021	DZW451			as NT	-53.3	-0.488991	109	45.8716	1.066	NO	NO
Desiree	390a	C58	4	57	5	No mutations in miRNA	20112019		BOD437	23032021	DZW452			as NT	-53.3	-0.488991	109	45.8716	1.066	NO	NO
Desiree	390a	C58	4	57	6	No mutations in miRNA	20112019		CCP508	23032021	DZW453			as NT	-51.3	-0.475	108	45.3704	1.04694	NO	NO
Desiree	390a	C58	4	57	7	No mutations in miRNA	20112019		CCP509	23032021	DZW454			as NT	-53.3	-0.488991	109	45.8716	1.066	NO	NO
Desiree	390a	C58	4	57	8	No mutations in miRNA	20112019		CCP510	23032021	DZW455			as NT	-51.3	-0.475	108	45.3704	1.04694	NO	NO
Desiree	390a	C58	4	57	17	No mutations in miRNA	20112019		CCP511	23032021	DZW456			as NT	-53.3	-0.488991	109	45.8716	1.066	NO	NO
Desiree	390a	C58	4	57	18	No mutations in miRNA	20112019		CCP512	23032021	DZW457			as NT	-53.3	-0.488991	109	45.8716	1.066	NO	NO
Desiree	390a	C58	7	24	1	No mutations in miRNA	11052021	EBE443		11052021	EBE444			as NT	-53.3	-0.488991	109	45.8716	1.066	NO	NO
Desiree	390a	C58	7	24	2	No mutations in miRNA	11052021	EBE445		11052021	EBE446			as NT	-53.3	-0.488991	109	45.8716	1.066	NO	NO
Desiree	390a	C58	7	24	3	No mutations in miRNA	11052021	EBE447		11052021	EBE448			as NT	-51.3	-0.475	108	45.3704	1.04694	NO	NO
Desiree	390a	C58	7	24	4	Does not align	11052021	EBE449		11052021	EBE450
Desiree	390a	C58	7	24	5	No mutations in miRNA	11052021	EBE451		11052021	EBE452			as NT	-53.3	-0.488991	109	45.8716	1.066	NO	NO
Desiree	390a	C58	7	24	6	No mutations in miRNA	11052021	EBE453		11052021	EBE454			as NT	-53.3	-0.488991	109	45.8716	1.066	NO	NO
Desiree	390a	C58	7	24	7	No mutations in miRNA	11052021	EBE455		11052021	EBE456			as NT	-51.3	-0.475	108	45.3704	1.04694	NO	NO
Desiree	390a	C58	7	24	8	No mutations in miRNA	11052021	EBE457		11052021	EBE458			as NT	-53.3	-0.488991	109	45.8716	1.066	NO	NO
Desiree	390a	C58	7	24	9	No mutations in miRNA	11052021	EBE459		11052021	EBE460			as NT	-53.3	-0.488991	109	45.8716	1.066	NO	NO
Desiree	390a	C58	7	24	11	No mutations in miRNA	11052021	EBE461		11052021	EBE462			as NT	-53.3	-0.488991	109	45.8716	1.066	NO	NO
Desiree	390a	C58	7	24	12	No mutations in miRNA	11052021	EBE463		11052021	EBE464 (low seq quality)			as NT	-51.3	-0.475	108	45.3704	1.04694	NO	NO
Desiree	390a	C58	8	24	1	No mutations in miRNA	11052021	EBE465		11052021	EBE466			as NT	-51.3	-0.475	108	45.3704	1.04694	NO	NO
Desiree	390a	C58	8	24	2	No mutations in miRNA	11052021	EBE467		11052021	EBE468			as NT	-53.3	-0.488991	109	45.8716	1.066	NO	NO
Desiree	390a	C58	8	24	3	No mutations in miRNA	11052021	EBE469		11052021	EBE470			as NT	-53.3	-0.488991	109	45.8716	1.066	NO	NO
Desiree	390a	C58	8	24	4	No mutations in miRNA	11052021	EBE471		11052021	EBE472			as NT	-51.3	-0.475	108	45.3704	1.04694	NO	NO
Desiree	390a	C58	8	24	5	No mutations in miRNA	11052021	EBE473 (low seq quality)		11052021	EBE474			as NT	-53.3	-0.488991	109	45.8716	1.066	NO	NO
Desiree	390a	C58	8	24	6	No mutations in miRNA	11052021	EBE475		11052021	EBE476			as NT	-53.3	-0.488991	109	45.8716	1.066	NO	NO
Desiree	390a	C58	8	24	7	No mutations in miRNA	11052021	EBE477		11052021	EBE478			as NT	-51.3	-0.475	108	45.3704	1.04694	NO	NO
Desiree	390a	C58	8	24	8	No mutations in miRNA	11052021	EBE479		11052021	EBE480			as NT	-51.3	-0.475	108	45.3704	1.04694	NO	NO
Desiree	390a	C58	8	24	9	No mutations in miRNA	11052021	EBE481		11052021	EBE482			as NT	-53.3	-0.488991	109	45.8716	1.066	NO	NO
Desiree	390a	C58	8	24	10	No mutations in miRNA	11052021	EBE483		11052021	EBE484			as NT	-53.3	-0.488991	109	45.8716	1.066	NO	NO
Desiree	390a	C58	8	24	11	No mutations in miRNA	11052021	EBE485		11052021	EBE486			as NT	-53.3	-0.488991	109	45.8716	1.066	NO	NO
Desiree	390a	LBA	2	46	8	126 nt-long deletion (pre-miRNA deleted)	26072019		BOD490	01042021	DZW562			pre-miRNA deleted						NO	YES
Desiree	390a	LBA	2	46	9	3 nt-long deletion at 5' end of miRNA + 1 nt-long deletion upstream of miRNA	26072019		BOD488	01042021	DZW563			altered	-41	-0.394231	104	46.1538	0.854167	NO	NO
Desiree	390a	LBA	2	46	12	(5 nt-long deletion at 5’end of miRNA + 1 nt-long deletion upstream of miRNA) or (4 nt-long deletion at 5’end of miRNA + 2 nt-long deletion upstream of miRNA)	26072019		BOD486	01042021	DZW564			altered	-37.9	-0.367961	103	46.6019	0.789583	YES	YES
Desiree	390a	LBA	2	46	14	126 nt-long deletion (pre-miRNA deleted)	26072019		BOD484	01042021	DZW565			pre-miRNA deleted						NO	YES
Desiree	390a	LBA	2	46	15	126 nt-long deletion (pre-miRNA deleted)	26072019		BOD482	01042021	DZW566			pre-miRNA deleted						NO	YES
Desiree	390a	LBA	2	46	4	3 nt-long deletion at 5' end of miRNA + 1 nt-long deletion upstream of miRNA	09082019		BOD214	23032021	DZW435			altered	-41	-0.394231	104	46.1538	0.854167	NO	NO
Desiree	390a	LBA	2	46	18	3 nt-long deletion at 5' end of miRNA + 1 nt-long deletion upstream of miRNA	09082019		BOD215	23032021	DZW436			altered	-41	-0.394231	104	46.1538	0.854167	NO	NO
Desiree	390a	LBA	2	46	19	3 nt-long deletion at 5' end of miRNA + 1 nt-long deletion upstream of miRNA	09082019		BOD216	23032021	DZW437			altered	-41	-0.394231	104	47.1154	0.836735	NO	YES
Desiree	390a	LBA	2	46	20	1 nt-long deletion 4 nt downstream of 5' end of miRNA	09082019		BOD217	23032021	DZW438			altered	-46.3	-0.428704	108	45.3704	0.944898	NO	NO
Desiree	390a	LBA	2	46	23	126 nt-long deletion (pre-miRNA deleted)	09082019		BOD218	23032021	DZW439			pre-miRNA deleted						NO	YES
Desiree	390a	LBA	2	46	25	Low sequence quality	09082019		BOD219 (low seq quality)	23032021	DZW440 (low seq quality)			deleted
Desiree	390a	LBA	3	19	4	Does not align	24072019		BOD491
Desiree	390a	LBA	3	19	6	Does not align	24072019		BOD489
Desiree	390a	LBA	3	19	9	No mutations in miRNA	24072019		BOD487					as NT	-53.3	-0.488991	109	45.8716	1.066	NO	NO
Desiree	390a	LBA	3	19	10	No mutations in miRNA	24072019		BOD485					as NT	-53.3	-0.488991	109	45.8716	1.066	NO	NO
Desiree	390a	LBA	3	19	12	No mutations in miRNA	24072019		BOD483					as NT	-51.3	-0.475	108	45.3704	1.04694	NO	NO
Desiree	390a	LBA	3	19	1a	No mutations in miRNA	30042021		EBE424			30042021	EBE425	as NT	-51.3	-0.475	108	45.3704	1.04694	NO	NO
Desiree	390a	LBA	3	19	2a	No mutations in miRNA	30042021		EBE426			30042021	EBE427	as NT	-53.3	-0.488991	109	45.8716	1.066	NO	NO
Desiree	390a	LBA	3	19	3a	No mutations in miRNA	30042021		EBE428			30042021	EBE429	as NT	-53.3	-0.488991	109	45.8716	1.066	NO	NO
Desiree	390a	LBA	3	19	4a	No mutations in miRNA	30042021		EBE430			30042021	EBE431	as NT	-53.3	-0.488991	109	45.8716	1.066	NO	NO
Desiree	390a	LBA	3	19	5a	No mutations in miRNA	30042021		EBE432			30042021	EBE433	as NT	-53.3	-0.488991	109	45.8716	1.066	NO	NO
Desiree	390a	LBA	3	19	7a	No mutations in miRNA	30042021		EBE434			30042021	EBE435	as NT	-51.3	-0.475	108	45.3704	1.04694	NO	NO
Desiree	390a	LBA	3	19	8a	No mutations in miRNA	30042021		EBE436			30042021	EBE437	as NT	-51.3	-0.475	108	45.3704	1.04694	NO	NO
Desiree	390a	LBA	4	24	9	1 nt-long insertion 4 nt downstream of 5' end of miRNA	13112019		BOD423	20042021	DZW567			slightly altered	-47.6	-0.436697	109	44.9541	0.971429	NO	NO
Desiree	390a	LBA	4	24	10	Low sequence quality	13112019		BOD424 (low seq quality)	20042021	DZW568 (low seq quality)
Desiree	390a	LBA	4	24	11	Low sequence quality	13112019		BOD425 (low seq quality)	20042021	DZW569 (low seq quality)
Desiree	390a	LBA	4	24	12	1 nt-long deletion 4 nt downstream of 5' end of miRNA + 7 nt-long deletion at 3' end of miRNA + 41 nt-long deletion downstream of 3' end of miRNA	13112019		BOD426	14052021	EBE594			altered	-20.7	-0.345	60	43.3333	0.796154	NO	YES
Desiree	390a	LBA	4	24	13	1 nt-long insertion 4 nt downstream of 5' end of miRNA	13112019		BOD427	20042021	DZW571			slightly altered	-47.6	-0.436697	109	44.9541	0.971429	NO	NO
Desiree	390a	LBA	4	24	14	6 nt-long deletion 3 nt downstream of 5' end of miRNA	13112019		BOD428	14052021	EBE599			altered	-33.3	-0.323301	103	44.6602	0.723913	YES	YES
Desiree	390a	LBA	4	24	15	1 nt-long deletion 3 nt downstream of 5' end of miRNA	13112019		BOD429	20042021	DZW573			slightly altered	-48.6	-0.45	108	45.3704	0.991837	NO	NO
Desiree	390a	LBA	4	24	16	2 nt-long deletion 2 nt downstream of 5' end of miRNA	13112019		BOD430	20042021	DZW574			altered	-46.8	-0.437383	107	45.7944	0.955102	NO	NO
Desiree	390a	LBA	4	24	19	1 nt-long insertion 4 nt downstream of 5' end of miRNA	13112019		BOD431	20042021	DZW575			slightly altered	-47.6	-0.436697	109	44.9541	0.971429	NO	NO
Desiree	390a	LBA	4	24	20	6 nt-long deletion 3 nt downstream of 5' end of miRNA	13112019		BOD432	20042021	DZW576			altered	-33.3	-0.323301	103	44.6602	0.723913	YES	YES
Desiree	390a	LBA	6	68	1	3 nt-long deletion at 5' end of miRNA + 1 nt-long deletion upstream of miRNA	11052021	EBE487		11052021	EBE488			altered	-41	-0.394231	104	46.1538	0.854167	NO	NO
Desiree	390a	LBA	6	68	2	2 nt-long deletion 2 nt downstream of 5' end of miRNA	11052021	EBE489		11052021	EBE490			altered	-46.8	-0.437383	107	45.7944	0.955102	NO	NO
Desiree	390a	LBA	6	68	3	2 nt-long deletion 2 nt downstream of 5' end of miRNA	11052021	EBE491		11052021	EBE492			altered	-46.8	-0.437383	107	45.7944	0.955102	NO	NO
Desiree	390a	LBA	6	68	4	3 nt-long deletion at 5' end of miRNA + 1 nt-long deletion upstream of miRNA	11052021	EBE493		11052021	EBE494			altered	-41	-0.394231	104	46.1538	0.854167	NO	NO
Desiree	390a	LBA	6	68	6	4 nt-long deletion at 5’end of miRNA + 2 nt-long deletion upstream of miRNA	11052021	EBE495		11052021	EBE496			altered	-37.9	-0.367961	103	46.6019	0.789583	YES	YES
Desiree	390a	LBA	6	68	7	3 nt-long deletion at 5' end of miRNA + 1 nt-long deletion upstream of miRNA	11052021	EBE497		11052021	EBE498 (low seq quality)			altered	-43	-0.409524	105	46.6667	0.877551	NO	NO
Desiree	390a	LBA	6	68	8	4 nt-long deletion at 5’end of miRNA + 2 nt-long deletion upstream of miRNA	11052021	EBE499		11052021	EBE500			altered	-37.9	-0.367961	103	46.6019	0.789583	YES	YES
Desiree	390a	LBA	6	68	9	3 nt-long deletion at 5' end of miRNA + 1 nt-long deletion upstream of miRNA	11052021	EBE501		11052021	EBE502			altered	-41	-0.394231	104	46.1538	0.854167	NO	NO
Desiree	390a	LBA	6	68	10	2 nt-long deletion 2 nt downstream of 5' end of miRNA	11052021	EBE503		11052021	EBE504			altered	-46.8	-0.437383	107	45.7944	0.955102	NO	NO
Desiree	390a	LBA	6	68	12	5 nt-long deletion at 5’end of miRNA + 3 nt-long deletion upstream of miRNA	11052021	EBE505 (low seq quality)		11052021	EBE506			altered	-23.8	-0.235644	101	48.5149	0.485714	YES	YES
Desiree	390a	LBA	7	33	1	1 nt-long deletion 3 nt downstream of 5' end of miRNA	14052021		EBE536			14052021	EBE524	slightly altered	-46.6	-0.435514	107	44.8598	0.970833	NO	NO
Desiree	390a	LBA	7	33	2	2 nt-long deletion 4 nt downstream of 5' end of miRNA + 7 nt-long deletion at 3' end of miRNA + 41 nt-long deletion downstream of 3' end of miRNA	14052021		EBE535			14052021	EBE523	altered	-18	-0.305085	59	44.0678	0.692308	NO	YES
Desiree	390a	LBA	7	33	3	2 nt-long deletion 2 nt downstream of 5' end of miRNA	14052021		EBE534			14052021	EBE527 (low seq quality)	altered	-46.8	-0.437383	107	45.7944	0.955102	NO	NO
Desiree	390a	LBA	7	33	4	No mutations in miRNA	14052021		EBE539			14052021	EBE526	as NT	-51.3	-0.475	108	45.3704	1.04694	NO	NO
Desiree	390a	LBA	7	33	5	2 nt-long deletion 2 nt downstream of 5' end of miRNA	14052021		EBE538			14052021	EBE525	altered	-46.8	-0.437383	107	45.7944	0.955102	NO	NO
Desiree	390a	LBA	7	33	6	1 nt-long deletion 3 nt downstream of 5' end of miRNA	14052021		EBE537 (low seq quality)			14052021	EBE530	slightly altered	-48.6	-0.409524	108	45.3704	0.991837	NO	NO
Desiree	390a	LBA	7	33	7	2 nt-long deletion 4 nt downstream of 5' end of miRNA + 7 nt-long deletion at 3' end of miRNA + 41 nt-long deletion downstream of 3' end of miRNA	14052021		EBE542			14052021	EBE529	altered	-18	-0.305085	59	44.0678	0.692308	NO	YES
Desiree	390a	LBA	7	33	8	2 nt-long deletion 2 nt downstream of 5' end of miRNA	14052021		EBE541			14052021	EBE528	altered	-46.8	-0.437383	107	45.7944	0.955102	NO	NO
Desiree	390a	LBA	7	33	9	2 nt-long deletion 4 nt downstream of 5' end of miRNA + 7 nt-long deletion at 3' end of miRNA + 41 nt-long deletion downstream of 3' end of miRNA	14052021		EBE540			14052021	EBE533	altered	-18	-0.305085	59	44.0678	0.692308	NO	YES
Desiree	390a	LBA	7	33	10	3 nt-long deletion at 5' end of miRNA	14052021		EBE545			14052021	EBE532	altered	-43.1	-0.425472	105	45.7143	0.930719	NO	NO
Desiree	390a	LBA	7	33	11	2 nt-long deletion 2 nt downstream of 5' end of miRNA	14052021		EBE544			14052021	EBE531	altered	-46.8	-0.437383	107	45.7944	0.955102	NO	NO
Desiree	160a	LBA	3	46	1	No mutations in miRNA	02102019		BOD381			02102019	BOD382	as NT	-43.7	-0.514118	85	49.4118	1.04048	NO	NO
Desiree	160a	LBA	3	46	2	1 nt-long insertion (1 nt downstream of 5' end) + 5 nt-long deletion at 3’end of miRNA	02102019		BOD383			02102019	BOD384	altered	-28.2	-0.348148	81	48.1481	0.723077	YES	YES
Desiree	160a	LBA	3	46	3	No mutations in miRNA	02102019		BOD385			02102019	BOD386	as NT	-43.7	-0.514118	85	49.4118	1.04048	NO	NO
Desiree	160a	LBA	3	46	4	3 nt-long deletion upstream of miRNA + 1 nt-long deletion at 5' end of miRNA + 3 nt-long deletion 1 nt upstream of 3' end of miRNA	02102019		BOD387			02102019	BOD388	altered	-28.8	-0.355556	81	48.1481	0.738462	NO	YES
Desiree	160a	LBA	3	46	5	1 nt-long insertion (1 nt downstream of 5' end)	02102019		BOD389			02102019	BOD390 (low seq quality)	slightly altered	-43.9	-0.510465	86	48.8372	1.04524	NO	NO
Desiree	160a	LBA	3	46	6	1 nt-long insertion (1 nt downstream of 5' end)	02102019		BOD391			02102019	BOD392	slightly altered	-43.9	-0.510465	86	48.8372	1.04524	NO	NO
Desiree	160a	LBA	3	46	7	1 nt-long insertion (1 nt downstream of 5' end)	02102019		BOD393			02102019	BOD394	slightly altered	-43.9	-0.510465	86	48.8372	1.04524	NO	NO
Desiree	160a	LBA	3	46	8	1 nt-long insertion (1 nt downstream of 5' end)	02102019		BOD395			02102019	BOD396	slightly altered	-43.9	-0.510465	86	48.8372	1.04524	NO	NO
Desiree	160a	LBA	3	46	9	15 nt-long deletion at 5' end of miRNA, 1 nt substitution 1nt upstream 3' end of miRNA + substitutions downstream of miRNA	11102019		BOD413	01042021	DZW577			altered	-17.3	-0.247143	70	45.7143	0.540625	YES	YES
Desiree	160a	LBA	3	46	10	No mutations in miRNA	11102019		BOD414	01042021	DZW578			as NT	-43.7	-0.514118	85	49.4118	1.04048	NO	NO
Desiree	160a	LBA	6	45	1	5 nt-long deletion upstream of miRNA + 5 nt-long deletion at 3' end of miRNA + 6 nt-long deletion downstream of miRNA	27112019		CCP535	25032021	DZW458			altered	-22.7	-0.306757	74	50	0.613514	YES	YES
Desiree	160a	LBA	6	45	2	5 nt-long deletion upstream of miRNA + 1 nt-long deletion at 5' end of miRNA + 3 nt-long deletion 1 nt upstream of 3' end of miRNA	27112019		CCP536	25032021	DZW459			altered	-28.8	-0.355556	81	48.1481	0.738462	NO	YES
Desiree	160a	LBA	6	45	3	1 nt-long deletion upstream of miRNA + 1 nt-long insertion 4 nt upstream of 3' end of miRNA	27112019		CCP537	25032021	DZW460			slightly altered	-39.9	-0.463953	86	48.8372	0.95	NO	NO
Desiree	160a	LBA	6	45	4	1 nt-long deletion upstream of miRNA + 5 nt-long deletion 5 nt upstream of 3' end of miRNA	27112019		CCP538	25032021	DZW461			altered	-27.8	-0.34321	81	48.1481	0.712821	YES	YES
Desiree	160a	LBA	6	45	5	5 nt-long deletion upstream of miRNA + 1 nt-long deletion at 5' end of miRNA + 5 nt-long deletion at 3' end of miRNA + 4 nt-long deletion downstream of miRNA	27112019		CCP539	25032021	DZW462 (low seq quality)			altered	-27	-0.355263	76	51.3158	0.692308	YES	YES
Desiree	160a	LBA	6	45	6	7 nt-long deletion upstream of miRNA + 1 nt-long deletion at 5' end of miRNA + 1 nt-long deletion at 3' end of miRNA + 5 nt-long deletion at 3' end of miRNA	27112019		CCP540	25032021	DZW463			altered	-27.3	-0.34125	80	48.75	0.7	YES	YES
Desiree	160a	LBA	6	45	7	1 nt-long deletion upstream of miRNA	27112019		CCP541	25032021	DZW464			slightly altered	-43.7	-0.514118	85	49.4118	1.04048	NO	NO
Desiree	160a	LBA	6	45	8	9 nt-long deletion upstream of miRNA + 8 nt-long deletion at 5' end of miRNA	27112019		CCP542	25032021	DZW465			altered	-27.9	-0.372	75	46.6667	0.797143	YES	YES
Desiree	160a	LBA	6	45	9	1 nt-long deletion upstream of miRNA + 3 nt-long deletion 3 nt upstream of 3' end of miRNA	27112019		CCP543	25032021	DZW466			altered	-36	-0.444444	81	50.6173	0.878049	NO	NO
Desiree	160a	LBA	6	45	10	1 nt-long insertion (1 nt downstream of 5' end) + 4 nt-long deletion 1 nt upstream of 3' end of miRNA	27112019		CCP544 (low seq quality)	25032021	DZW467			altered	-27.8	-0.34321	81	48.1481	0.712821	YES	YES
Desiree	160a	LBA	8	37	1	Does not align	28052021		EBE790 (low seq quality)			28052021	EBE794 (low seq quality)
Desiree	160a	LBA	8	37	2	No mutations in miRNA	28052021		EBE798 (low seq quality)			28052021	EBE805	as NT	-43.7	-0.514118	85	49.4118	1.04048	NO	NO
Desiree	160a	LBA	8	37	3	1 nt-long insertion (1 nt downstream of 5' end)	28052021		EBE799 (low seq quality)			28052021	EBE806	slightly altered	-43.9	-0.510465	86	48.8372	1.04524	NO	NO
Desiree	160a	LBA	8	37	4	1 nt-long detetion at 5' end of miRNA + 1 nt-long deletion upstream of miRNA + 4 nt-long deletion at 3’end of miRNA + 1 nt-long deletion downstream of 3' end of miRNA	28052021		EBE791			28052021	EBE795 (low seq quality)	altered	-27.5	-0.348101	79	49.3671	0.705128	YES	YES
Desiree	160a	LBA	8	37	5	1 nt-long insertion (1 nt downstream of 5' end) + 4 nt-long deletion at 3' end of miRNA + 1 nt-long deletion downstream of 3' end of miRNA	28052021		EBE800 (low seq quality)			28052021	EBE807	slightly altered	-28.2	-0.348148	81	48.1481	0.723077	YES	YES
Desiree	160a	LBA	8	37	6	1 nt-long detetion at 5' end of miRNA + 1 nt-long deletion upstream of miRNA + 4 nt-long deletion at 3’end of miRNA + 1 nt-long deletion downstream of 3' end of miRNA	28052021		EBE801			28052021	EBE808 (low seq quality)	altered	-23.9	-0.302532	79	48.1013	0.628947	YES	YES
Desiree	160a	LBA	8	37	7	1 nt-long insertion (1 nt downstream of 5' end)	28052021		EBE802			28052021	EBE809	slightly altered	-43.9	-0.510465	86	48.8372	1.04524	NO	NO
Desiree	160a	LBA	8	37	8	1 nt-long insertion (1 nt downstream of 5' end) + 1 nt-long insertion 6 nt upstream of 3' end of miRNA	28052021		EBE803			28052021	EBE810	altered	-40.1	-0.46092	87	49.4253	0.932558	NO	NO
Desiree	160a	LBA	8	37	9	No mutations in miRNA	28052021		EBE792			28052021	EBE796 (low seq quality)	as NT	-43.7	-0.514118	85	49.4118	1.04048	NO	NO
Desiree	160a	LBA	8	37	10	5 nt-long deletion upstream of miRNA	28052021		EBE793 (low seq quality)			28052021	EBE797	as NT	-43.7	-0.514118	85	49.4118	1.04048	NO	NO
Desiree	160a	LBA	8	37	11	No mutations in miRNA	28052021		EBE804			28052021	EBE811 (low seq quality)	as NT	-43.7	-0.514118	85	49.4118	1.04048	NO	NO
Desiree	160a	LBA	9	32	1	No mutations in miRNA	14052021		EBE576			14052021	EBE569 (low seq quality)	as NT	-43.7	-0.514118	85	49.4118	1.04048	NO	NO
Desiree	160a	LBA	9	32	2	No mutations in miRNA	14052021		EBE581			14052021	EBE568	as NT	-43.7	-0.514118	85	49.4118	1.04048	NO	NO
Desiree	160a	LBA	9	32	3	No mutations in miRNA	14052021		EBE580 (low seq quality)			14052021	EBE567	as NT	-43.7	-0.514118	85	49.4118	1.04048	NO	NO
Desiree	160a	LBA	9	32	4	No mutations in miRNA	14052021		EBE579 (low seq quality)			14052021	EBE5672	as NT	-43.7	-0.514118	85	49.4118	1.04048	NO	NO
Desiree	160a	LBA	9	32	5	No mutations in miRNA	14052021		EBE584			14052021	EBE571 (low seq quality)	as NT	-43.7	-0.514118	85	49.4118	1.04048	NO	NO
Desiree	160a	LBA	9	32	6	No mutations in miRNA	14052021		EBE583			14052021	EBE570	as NT	-43.7	-0.514118	85	49.4118	1.04048	NO	NO
Desiree	160a	LBA	9	32	7	No mutations in miRNA	14052021		EBE582 (low seq quality)			14052021	EBE575	as NT	-43.7	-0.514118	85	49.4118	1.04048	NO	NO
Desiree	160a	LBA	9	32	8	No mutations in miRNA	14052021		EBE587 (low seq quality)			14052021	EBE574	as NT	-43.7	-0.514118	85	49.4118	1.04048	NO	NO
Desiree	160a	LBA	9	32	9	No mutations in miRNA	14052021		EBE586 (low seq quality)			14052021	EBE573	as NT	-43.7	-0.514118	85	49.4118	1.04048	NO	NO
Desiree	160a	LBA	9	32	10	No mutations in miRNA	14052021		EBE585			14052021	EBE578	as NT	-43.7	-0.514118	85	49.4118	1.04048	NO	NO
Desiree	160a	LBA	9	32	11	No mutations in miRNA	14052021		EBE590			14052021	EBE577	as NT	-43.7	-0.514118	85	49.4118	1.04048	NO	NO
Desiree	160a	LBA	11	22	1	No mutations in miRNA	14052021		EBE556			14052021	EBE543 (low seq quality)	as NT	-43.7	-0.514118	85	49.4118	1.04048	NO	NO
Desiree	160a	LBA	11	22	2	1 nt-long deletion upstream of miRNA + 4 nt-long deletion 1 nt upstream of 3' end of miRNA	14052021		EBE555 (low seq quality)			14052021	EBE548	altered	-27.8	-0.34321	81	48.1481	0.712821	YES	YES
Desiree	160a	LBA	11	22	3	No mutations in miRNA	14052021		EBE560 (low seq quality)			14052021	EBE547	as NT	-43.7	-0.514118	85	49.4118	1.04048	NO	NO
Desiree	160a	LBA	11	22	4	No mutations in miRNA	14052021		EBE559 (low seq quality)			14052021	EBE546	as NT	-43.7	-0.514118	85	49.4118	1.04048	NO	NO
Desiree	160a	LBA	11	22	5	3 nt-long deletion upstream of miRNA + 1 nt-long deletion at 5' end of miRNA + 3 nt-long deletion 4 nt upstream of 3' end of miRNA + point mutation 5 nt downstream of 3' end of miRNA	14052021/24062021	EJJ125	EBE558/EJJ119	21052021	EBE653 (low seq quality)	14052021	EBE551 (low seq quality)	altered	-35.5	-0.432927	82	50	0.865854	NO	NO
Desiree	160a	LBA	11	22	6	No mutations in miRNA	14052021		EBE563 (low seq quality)			14052021	EBE550	as NT	-43.7	-0.514118	85	49.4118	1.04048	NO	NO
Desiree	160a	LBA	11	22	7	No mutations in miRNA	14052021		EBE562 (low seq quality)			14052021	EBE549	as NT	-43.7	-0.514118	85	49.4118	1.04048	NO	NO
Desiree	160a	LBA	11	22	8	3 nt-long deletion upstream of miRNA + 1 nt-long deletion at 5' end of miRNA + 3 nt-long deletion 4 nt upstream of 3' end of miRNA	14052021		EBE561 (low seq quality)			14052021	EBE554	altered	-37.3	-0.454878	82	51.2195	0.888095	NO	NO
Desiree	160a	LBA	11	22	9	1 nt-long deletion upstream of miRNA + 4 nt-long deletion 1 nt upstream of 3' end of miRNA	14052021		EBE566			14052021	EBE553 (low seq quality)	altered	-27.8	-0.34321	81	48.1481	0.712821	YES	YES
Desiree	160a	LBA	11	22	10	3 nt-long deletion upstream of miRNA + 1 nt-long deletion at 5' end of miRNA + 5 nt-long deletion upstream of 3' end of miRNA + 1 nt-long deletion downstream of 3' end of miRNA	14052021		EBE565 (low seq quality)			14052021	EBE552	altered	-27.5	-0.348101	79	49.3671	0.705128	YES	YES
Desiree	160a	LBA	11	22	11	Point mutation 4 nt-downstream of 3' end of miRNA	14052021		EBE564			14052021	EBE557	as NT	-44.7	-0.525882	85	48.2353	1.09024	NO	NO
Desiree	160a	C58	5	29	1	No mutations in miRNA	22112019		CCP525	25032021	DZW468			as NT	-43.7	-0.514118	85	49.4118	1.04048	NO	NO
Desiree	160a	C58	5	29	2	No mutations in miRNA	22112019		CCP526	25032021	DZW469			as NT	-43.7	-0.514118	85	49.4118	1.04048	NO	NO
Desiree	160a	C58	5	29	3	No mutations in miRNA	22112019		CCP527	25032021	DZW470			as NT	-43.7	-0.514118	85	49.4118	1.04048	NO	NO
Desiree	160a	C58	5	29	4	No mutations in miRNA	22112019		CCP528	25032021	DZW471			as NT	-43.7	-0.514118	85	49.4118	1.04048	NO	NO
Desiree	160a	C58	5	29	5	No mutations in miRNA	22112019		CCP529	25032021	DZW472			as NT	-43.7	-0.514118	85	49.4118	1.04048	NO	NO
Desiree	160a	C58	5	29	6	No mutations in miRNA	22112019		CCP530	25032021	DZW473			as NT	-43.7	-0.514118	85	49.4118	1.04048	NO	NO
Desiree	160a	C58	5	29	7	No mutations in miRNA	22112019		CCP531	25032021	DZW474			as NT	-43.7	-0.514118	85	49.4118	1.04048	NO	NO
Desiree	160a	C58	5	29	8	No mutations in miRNA	22112019		CCP532	25032021	DZW475			as NT	-43.7	-0.514118	85	49.4118	1.04048	NO	NO
Desiree	160a	C58	5	29	9	No mutations in miRNA	22112019		CCP533	25032021	DZW476			as NT	-43.7	-0.514118	85	49.4118	1.04048	NO	NO
Desiree	160a	C58	5	29	10	No mutations in miRNA	22112019		CCP534	25032021	DZW477			as NT	-43.7	-0.514118	85	49.4118	1.04048	NO	NO
Desiree	160a	C58	7	31	1	1 nt-long deletion at 5' end of miRNA + 1 nt-long deletion upstream of miRNA + 2 nt-long deletion 2 nt upstream of 3' end of miRNA	27112019		CCP545	25032021	DZW478			altered	-31.8	-0.387805	82	48.7805	0.795	NO	YES
Desiree	160a	C58	7	31	2	No mutations in miRNA	27112019		CCP546	25032021	DZW479			as NT	-43.7	-0.514118	85	49.4118	1.04048	NO	NO
Desiree	160a	C58	7	31	3	No mutations in miRNA	27112019		CCP547	25032021	DZW480			as NT	-43.7	-0.514118	85	49.4118	1.04048	NO	NO
Desiree	160a	C58	7	31	5	No mutations in miRNA	27112019		CCP548	25032021	DZW481			as NT	-43.7	-0.514118	85	49.4118	1.04048	NO	NO
Desiree	160a	C58	7	31	6	1 nt-long insertion (1 nt downstream of 5' end) + 1 nt-long deletion 5 nt upstream of 3' end of miRNA	27112019		CCP549	25032021	DZW482			altered	-39.4	-0.463529	85	49.4118	0.938095	NO	NO
Desiree	160a	C58	7	31	7	No mutations in miRNA	27112019		CCP550	25032021	DZW483			as NT	-43.7	-0.514118	85	49.4118	1.04048	NO	NO
Desiree	160a	C58	7	31	8	No mutations in miRNA	27112019		CCP551	25032021	DZW484			as NT	-43.7	-0.514118	85	49.4118	1.04048	NO	NO
Desiree	160a	C58	7	31	9	No mutations in miRNA	27112019		CCP552	25032021	DZW485			as NT	-43.7	-0.514118	85	49.4118	1.04048	NO	NO
Desiree	160a	C58	7	31	10	No mutations in miRNA	27112019		CCP553	25032021	DZW486			as NT	-43.7	-0.514118	85	49.4118	1.04048	NO	NO
Desiree	160a	C58	7	31	11	1 nt-long deletion at 5' end of miRNA + 1 nt-long deletion upstream of miRNA + 2 nt-long deletion 2 nt upstream of 3' end of miRNA	27112019		CCP554	25032021	DZW487			altered	-31.8	-0.387805	82	48.7805	0.795	NO	YES
Desiree	160a	C58	8	36	1	Low sequence quality	30042021		DZW837 (low seq quality)			30042021	DZW838 (low seq quality)
Desiree	160a	C58	8	36	2	Low sequence quality	30042021		DZW839 (low seq quality)			30042021	DZW840 (low seq quality)
Desiree	160a	C58	8	36	3	No mutations in miRNA	30042021		DZW841			30042021	DZW842	as NT	-43.7	-0.514118	85	49.4118	1.04048	NO	NO
Desiree	160a	C58	8	36	4	No mutations in miRNA	30042021		DZW843			30042021	DZW844	as NT	-43.7	-0.514118	85	49.4118	1.04048	NO	NO
Desiree	160a	C58	8	36	5	No mutations in miRNA	30042021		DZW845			30042021	DZW846 (low seq quality)	as NT	-43.7	-0.514118	85	49.4118	1.04048	NO	NO
Desiree	160a	C58	8	36	6	No mutations in miRNA	30042021		DZW847			30042021	DZW848 (low seq quality)	as NT	-43.7	-0.514118	85	49.4118	1.04048	NO	NO
Desiree	160a	C58	8	36	7	No mutations in miRNA	30042021		DZW849			30042021	DZW850 (low seq quality)	as NT	-43.7	-0.514118	85	49.4118	1.04048	NO	NO
Desiree	160a	C58	8	36	9	Low sequence quality	30042021		DZW851 (low seq quality)			30042021	DZW852 (low seq quality)
Desiree	160a	C58	8	36	10	No mutations in miRNA	30042021		DZW853			30042021	DZW854	as NT	-43.7	-0.514118	85	49.4118	1.04048	NO	NO
Desiree	160a	C58	8	36	11	No mutations in miRNA	30042021		DZW855			30042021	DZW856	as NT	-43.7	-0.514118	85	49.4118	1.04048	NO	NO
Desiree	160a	C58	10	37	1	No mutations in miRNA	21042021		DZW709			21042021	DZW710 (low seq quality)	as NT	-43.7	-0.514118	85	49.4118	1.04048	NO	NO
Desiree	160a	C58	10	37	2	No mutations in miRNA	21042021		DZW711			21042021	DZW712 (low se quality)	as NT	-43.7	-0.514118	85	49.4118	1.04048	NO	NO
Desiree	160a	C58	10	37	3	Low sequence quality	21042021		DZW713 (low seq quality)			21042021	DZW714 (low seq quality)
Desiree	160a	C58	10	37	4	No mutations in miRNA	21042021		DZW715			21042021	DZW716 (low seq quality)	as NT	-43.7	-0.514118	85	49.4118	1.04048	NO	NO
Desiree	160a	C58	10	37	5	No mutations in miRNA	21042021		DZW717			21042021	DZW718 (low seq quality)	as NT	-43.7	-0.514118	85	49.4118	1.04048	NO	NO
Desiree	160a	C58	10	37	6	No mutations in miRNA	21042021		DZW719			21042021	DZW720 (low seq quality)	as NT	-43.7	-0.514118	85	49.4118	1.04048	NO	NO
Desiree	160a	C58	10	37	7	Low sequence quality	21042021		DZW721 (low seq quality)			21042021	DZW722 (low seq quality)
Desiree	160a	C58	10	37	8	Low sequence quality	21042021		DZW723 (low seq quality)			21042021	DZW724 (low seq quality)
Desiree	160a	C58	10	37	9	Low sequence quality	21042021		DZW725 (low seq quality)			21042021	DZW726 (low seq quality)
Desiree	160a	C58	10	37	10	Low sequence quality	21042021		DZW727 (low seq quality)			21042021	DZW728 (low seq quality)
Desiree	160a	C58	10	37	11	No mutations in miRNA	21042021		DZW729			21042021	DZW730 (low seq quality)	as NT	-43.7	-0.514118	85	49.4118	1.04048	NO	NO
Desiree	160a	C58	11	37	1	No mutations in miRNA	21042021		DZW731			21042021	DZW732 (low seq quality)	as NT	-43.7	-0.514118	85	49.4118	1.04048	NO	NO
Desiree	160a	C58	11	37	2	No mutations in miRNA	21042021		DZW733			21042021	DZW734 (low seq quality)	as NT	-43.7	-0.514118	85	49.4118	1.04048	NO	NO
Desiree	160a	C58	11	37	3	No mutations in miRNA	21042021		DZW735			21042021	DZW736	as NT	-43.7	-0.514118	85	49.4118	1.04048	NO	NO
Desiree	160a	C58	11	37	4	No mutations in miRNA	21042021		DZW737			21042021	DZW738	as NT	-43.7	-0.514118	85	49.4118	1.04048	NO	NO
Desiree	160a	C58	11	37	5	Low sequence quality	21042021		DZW739			21042021	DZW740
Desiree	160a	C58	11	37	6	No mutations in miRNA	21042021		DZW741 (low seq quality)			21042021	DZW742 (low seq quality)	as NT	-43.7	-0.514118	85	49.4118	1.04048	NO	NO
Desiree	160a	C58	11	37	7	No mutations in miRNA	21042021		DZW743			21042021	DZW744 (low seq quality)	as NT	-43.7	-0.514118	85	49.4118	1.04048	NO	NO
Desiree	160a	C58	11	37	8	No mutations in miRNA	21042021		DZW745			21042021	DZW746	as NT	-43.7	-0.514118	85	49.4118	1.04048	NO	NO
Desiree	160a	C58	11	37	9	No mutations in miRNA	21042021		DZW747			21042021	DZW748 (low seq quality)	as NT	-43.7	-0.514118	85	49.4118	1.04048	NO	NO
Desiree	160a	C58	11	37	10	No mutations in miRNA	21042021		DZW749			21042021	DZW750	as NT	-43.7	-0.514118	85	49.4118	1.04048	NO	NO
Desiree	160a	C58	11	37	11	No mutations in miRNA	21042021		DZW751 (low seq quality)			21042021	DZW752 (low seq quality)	as NT	-43.7	-0.514118	85	49.4118	1.04048	NO	NO
Desiree	160b	LBA	1	75	1	5 nt-long deletion (5 nt upstream of 3' end)	11102019		BOD403	01042021	DZW579			altered	-31.9	-0.414286	77	53.2468	0.778049	NO	YES
Desiree	160b	LBA	1	75	2	2 nt-long deletion (5' end of miRNA) + 1 nt-long insertion (5 nt upstream of 3' end)	11102019		BOD404	01042021	DZW580			altered	-35	-0.432099	81	51.8519	0.833333	YES	YES
Desiree	160b	LBA	1	75	3	1 nt-long insertion (5 nt upstream of 3' end)	11102019		BOD405	01042021	DZW581			slightly altered	-36.2	-0.436145	83	50.6024	0.861905	NO	NO
Desiree	160b	LBA	1	75	4	2 nt-long deletion (5' end of miRNA) + 7 nt-long deletion at 3' end of miRNA + 2 nt-long deletion downstream of 3' end of miRNA	11102019		BOD406	01042021	DZW582			altered	-29.3	-0.412676	71	53.5211	0.771053	YES	YES
Desiree	160b	LBA	1	75	5	1 nt-long insertion (5 nt upstream of 3' end)	11102019		BOD407	01042021	DZW583			slightly altered	-38.9	-0.468675	83	51.8072	0.904651	NO	NO
Desiree	160b	LBA	1	75	6	2 nt-long deletion at 5' end of miRNA + 3 nt-long deletion upstream of miRNA (or 5 nt-long deletion upstream of miRNA) + 1 nt-long deletion 5 nt upstream of 3' end of miRNA	11102019		BOD408	01042021	DZW584			altered	-34.3	-0.434177	79	53.1646	0.816667	YES	YES
Desiree	160b	LBA	1	75	7	2 nt-long deletion at 5' end of miRNA + 7 nt-long deletion at 3' end of miRNA + 4 nt-long deletion downstream of 3' end of miRNA	11102019		BOD409	01042021	DZW585			altered	-25	-0.362319	69	53.6232	0.675676	YES	YES
Desiree	160b	LBA	1	75	8	1 nt-long insertion at 5' end of miRNA (or 1 nt-long insertion 1 nt downstream of 5' end of miRNA) + 1 nt-long insertion 5 nt upstream of 3' end of miRNA	11102019		BOD410	01042021	DZW586			slightly altered	-38.9	-0.468675	83	51.8072	0.904651	NO	NO
Desiree	160b	LBA	1	75	9	2 nt-long deletion at 5' end of miRNA + 43 nt-long deletion upstream of miRNA + 1 nt-long insertion 5 nt upstream of 3' end of miRNA	11102019		BOD411	01042021	DZW587			altered	-35	-0.432099	81	51.8519	0.833333	YES	YES
Desiree	160b	LBA	1	75	10	6 nt-long deletion upstream of miRNA + 5 nt-long deletion at 3' end of miRNA	11102019		BOD412	01042021	DZW588			altered	-29.6	-0.384416	77	51.9481	0.74	NO	YES
Desiree	160b	LBA	4	26	1	No mutations in miRNA	28052021		EBE725	28052021	EBE736			as NT	-40	-0.487805	82	51.2195	0.952381	NO	NO
Desiree	160b	LBA	4	26	2	No mutations in miRNA	28052021		EBE726	28052021	EBE737			as NT	-42.7	-0.520732	82	52.439	0.993023	NO	NO
Desiree	160b	LBA	4	26	3	No mutations in miRNA	28052021		EBE727	28052021	EBE738			as NT	-40	-0.487805	82	51.2195	0.952381	NO	NO
Desiree	160b	LBA	4	26	4	No mutations in miRNA	28052021		EBE728	28052021	EBE739			as NT	-42.7	-0.520732	82	52.439	0.993023	NO	NO
Desiree	160b	LBA	4	26	5	No mutations in miRNA	28052021		EBE729	28052021	EBE740			as NT	-42.7	-0.520732	82	52.439	0.993023	NO	NO
Desiree	160b	LBA	4	26	6	No mutations in miRNA	28052021		EBE730	28052021	EBE741			as NT	-42.7	-0.520732	82	52.439	0.993023	NO	NO
Desiree	160b	LBA	4	26	7	No mutations in miRNA	28052021		EBE731	28052021	EBE742			as NT	-40	-0.487805	82	51.2195	0.952381	NO	NO
Desiree	160b	LBA	4	26	8	No mutations in miRNA	28052021		EBE732	28052021	EBE743			as NT	-40	-0.487805	82	51.2195	0.952381	NO	NO
Desiree	160b	LBA	4	26	9	No mutations in miRNA	28052021		EBE733	28052021	EBE744			as NT	-40	-0.487805	82	51.2195	0.952381	NO	NO
Desiree	160b	LBA	4	26	10	No mutations in miRNA	28052021		EBE734	28052021	EBE745			as NT	-42.7	-0.520732	82	52.439	0.993023	NO	NO
Desiree	160b	LBA	4	26	11	No mutations in miRNA	28052021		EBE735	28052021	EBE746			as NT	-40	-0.487805	82	51.2195	0.952381	NO	NO
Desiree	160b	C58	6	19	1	10 nt-long deletion at 3' end of miRNA + 3 nt-long deletion downstream of 3' end of miRNA	29112019		CCP555	25032021	DZW488			altered	-21.7	-0.314493	69	50.7246	0.62	NO	YES
Desiree	160b	C58	6	19	2	No mutations in miRNA	29112019		CCP556	25032021	DZW489			as NT	-42.7	-0.520732	82	52.439	0.993023	NO	NO
Desiree	160b	C58	6	19	3	(1 nt-long deletion at 5' end of miRNA + 10 nt-long deletion upstream of miRNA) or (11 nt-long deletion upstream of miRNA) + 6 nt-long deletion at 3' end of miRNA + 1 nt-long deletion downstream of 3' end of miRNA	29112019		CCP557	25032021	DZW490			altered	-29.2	-0.394595	74	52.7027	0.748718	YES	YES
Desiree	160b	C58	6	19	4	(1 nt-long deletion at 5' end of miRNA + 10 nt-long deletion upstream of miRNA) or (11 nt-long deletion upstream of miRNA) + 6 nt-long deletion at 3' end of miRNA + 1 nt-long deletion downstream of 3' end of miRNA	29112019		CCP558	25032021	DZW491			altered	-29.2	-0.394595	74	52.7027	0.748718	NO	YES
Desiree	160b	C58	6	19	6	No mutations in miRNA	29112019		CCP559	25032021	DZW492			as NT	-40	-0.487805	82	51.2195	0.952381	NO	NO
Desiree	160b	C58	6	19	11	Does not align	29112019		CCP560	25032021	DZW493
Desiree	160b	C58	6	19	12	(1 nt-long deletion at 5' end of miRNA + 10 nt-long deletion upstream of miRNA) or (11 nt-long deletion upstream of miRNA) + 6 nt-long deletion at 3' end of miRNA + 1 nt-long deletion downstream of 3' end of miRNA	29112019		CCP561	25032021	DZW494 (low seq quality)			altered	-29.2	-0.394595	74	52.7027	0.748718	NO	YES
Desiree	160b	C58	6	19	13	2 nt-long deletion 4 nt upstream of 3' end of miRNA	29112019		CCP562	25032021	DZW495			altered	-33.2	-0.415	80	52.5	0.790476	NO	YES
Desiree	160b	C58	6	19	14	No mutations in miRNA	29112019		CCP563	25032021	DZW496			as NT	-40	-0.487805	82	51.2195	0.952381	NO	NO
Desiree	160b	C58	6	19	15	1 nt-long deletion at 5' end of miRNA + 6 nt-long deletion upstream of miRNA	29112019		CCP564	25032021	DZW497			altered	-42.2	-0.520988	81	53.0864	0.981395	NO	NO
Desiree	160b	C58	8	26	1	No mutations in miRNA	28052021		EBE767	28052021	EBE778			as NT	-42.7	-0.520732	82	52.439	0.993023	NO	NO
Desiree	160b	C58	8	26	2	No mutations in miRNA	28052021		EBE768	28052021	EBE779			as NT	-40	-0.487805	82	51.2195	0.952381	NO	NO
Desiree	160b	C58	8	26	3	No mutations in miRNA	28052021		EBE769	28052021	EBE780			as NT	-42.7	-0.520732	82	52.439	0.993023	NO	NO
Desiree	160b	C58	8	26	4	No mutations in miRNA	28052021		EBE770	28052021	EBE781			as NT	-42.7	-0.520732	82	52.439	0.993023	NO	NO
Desiree	160b	C58	8	26	5	No mutations in miRNA	28052021		EBE771	28052021	EBE782			as NT	-42.7	-0.520732	82	52.439	0.993023	NO	NO
Desiree	160b	C58	8	26	6	No mutations in miRNA	28052021		EBE772	28052021	EBE783			as NT	-42.7	-0.520732	82	52.439	0.993023	NO	NO
Desiree	160b	C58	8	26	7	No mutations in miRNA	28052021		EBE773	28052021	EBE784			as NT	-42.7	-0.520732	82	52.439	0.993023	NO	NO
Desiree	160b	C58	8	26	8	No mutations in miRNA	28052021		EBE774	28052021	EBE785			as NT	-40	-0.487805	82	51.2195	0.952381	NO	NO
Desiree	160b	C58	8	26	10
Desiree	160b	C58	8	26	11	No mutations in miRNA	28052021		EBE776	28052021	EBE787			as NT	-42.7	-0.520732	82	52.439	0.993023	NO	NO
Desiree	160b	C58	8	26	12	No mutations in miRNA	28052021		EBE777	28052021	EBE788			as NT	-42.7	-0.520732	82	52.439	0.993023	NO	NO
Desiree	160b	C58	12	16	1	No mutations in miRNA	28052021		EBE747	28052021	EBE757			as NT	-42.7	-0.520732	82	52.439	0.993023	NO	NO
Desiree	160b	C58	12	16	2	No mutations in miRNA	28052021		EBE748	28052021	EBE758			as NT	-40	-0.487805	82	51.2195	0.952381	NO	NO
Desiree	160b	C58	12	16	3	No mutations in miRNA	28052021		EBE749	28052021	EBE759			as NT	-42.7	-0.520732	82	52.439	0.993023	NO	NO
Desiree	160b	C58	12	16	4	No mutations in miRNA	28052021		EBE750	28052021	EBE760			as NT	-42.7	-0.520732	82	52.439	0.993023	NO	NO
Desiree	160b	C58	12	16	5	No mutations in miRNA	28052021		EBE751	28052021	EBE761			as NT	-42.7	-0.520732	82	52.439	0.993023	NO	NO
Desiree	160b	C58	12	16	6	No mutations in miRNA	28052021		EBE752	28052021	EBE762			as NT	-42.7	-0.520732	82	52.439	0.993023	NO	NO
Desiree	160b	C58	12	16	7	No mutations in miRNA	28052021		EBE753	28052021	EBE763			as NT	-42.7	-0.520732	82	52.439	0.993023	NO	NO
Desiree	160b	C58	12	16	8	No mutations in miRNA	28052021		EBE754	28052021	EBE764			as NT	-42.7	-0.520732	82	52.439	0.993023	NO	NO
Desiree	160b	C58	12	16	9	No mutations in miRNA	28052021		EBE755	28052021	EBE765			as NT	-42.7	-0.520732	82	52.439	0.993023	NO	NO
Desiree	160b	C58	12	16	10	No mutations in miRNA	28052021		EBE756	28052021	EBE766			as NT	-42.7	-0.520732	82	52.439	0.993023	NO	NO

## Sheet: polymorphism in NT plants
Genotype	miRNA	Colony	Polymorphism in miRNA	Seq date	Sanger ID F primer (for amplicon)	Sanger ID R primer (for pJET)	Sanger ID R primer (for amplicon)
Desiree	160a	1	no polymorphism	30042021	DZW757		DZW758 (low seq quality)
Desiree	160a	2	no polymorphism	30042021	DZW759		DZW760 (low seq quality)
Desiree	160a	3	no polymorphism	30042021	DZW761 (low seq quality)		DZW762
Desiree	160a	4	no polymorphism	30042021	DZW763		DZW764
Desiree	160a	6	no polymorphism	30042021	DZW765 (low seq quality)		DZW766
Desiree	160a	7	no polymorphism	30042021	DZW767		DZW768
Desiree	160a	8	no polymorphism	30042021	DZW769		DZW770
Desiree	160a	9	no polymorphism	30042021	DZW771		DZW772
Desiree	160a	10	no polymorphism	30042021	DZW773		DZW774
Desiree	160a	11	no polymorphism	30042021	DZW775		DZW776
Desiree	160b	1	polymorphism in sgRNA1 target region	30042021	DZW857		DZW858
Desiree	160b	2	polymorphism in sgRNA1 target region	30042021	DZW859 (low seq quality)		DZW860
Desiree	160b	3	polymorphism in sgRNA1 target region	30042021	DZW861 (low seq quality)		DZW862
Desiree	160b	4	polymorphism in sgRNA1 target region	30042021	DZW863		DZW864
Desiree	160b	5	polymorphism in sgRNA1 target region	30042021	DZW865		DZW866
Desiree	160b	6	polymorphism in sgRNA1 target region	30042021	DZW867		DZW868
Desiree	160b	7	polymorphism in sgRNA1 target region	30042021	DZW869 (low seq quality)		DZW870
Desiree	160b	8	polymorphism in sgRNA1 target region	30042021	DZW871		DZW872
Desiree	160b	9	polymorphism in sgRNA1 target region	30042021	DZW873		DZW874
Desiree	160b	10	polymorphism in sgRNA1 target region	30042021	EBE402		EBE403
Desiree	390a	1	polymorphism in sgRNA2 target region	30042021	EBE404 (low seq quality)		EBE405
Desiree	390a	2	polymorphism in sgRNA2 target region	30042021	EBE406		EBE407
Desiree	390a	3	polymorphism in sgRNA2 target region	30042021	EBE408		EBE409
Desiree	390a	6	polymorphism in sgRNA2 target region	30042021	EBE410		EBE411
Desiree	390a	7	low sequence quality	30042021	EBE412 (low seq quality)		EBE413 (low seq quality)
Desiree	390a	8	polymorphism in sgRNA2 target region	30042021	EBE414		EBE415
Desiree	390a	9	polymorphism in sgRNA2 target region	30042021	EBE416		EBE417
Desiree	390a	10	polymorphism in sgRNA2 target region	30042021	EBE418		EBE419
Desiree	390a	11	polymorphism in sgRNA2 target region	30042021	EBE420		EBE421
Desiree	390a	12	polymorphism in sgRNA2 target region	30042021	EBE422		EBE423

## Sheet: off targets effect
Genotype	miRNA	strain	line	160a/160b off-targets effect - colony	160a/160b off-targets effect - type of mutation	160a/160b off-targets effect - Seq results	160a/160b off-targets effect - Sanger ID F primer	160a/160b off-targets effect - Sanger ID R primer	SeqdateforR
Desiree	160a	LBA	3	1	No mutations in miRNA	31012020	CCP707	EBE604	21052021
Desiree	160a	LBA	3	3	No mutations in miRNA	31012020	CCP708	EBE603	21052021
Desiree	160a	LBA	3	4	No mutations in miRNA	31012020	CCP709	EBE606	21052021
Desiree	160a	LBA	3	5	No mutations in miRNA	31012020	CCP710	EBE607	21052021
Desiree	160a	LBA	3	6	No mutations in miRNA	31012020	CCP711	EBE608	21052021
Desiree	160a	LBA	3	7	No mutations in miRNA	31012020	CCP712	EBE609	21052021
Desiree	160a	LBA	3	8	No mutations in miRNA	31012020	CCP713	EBE610	21052021
Desiree	160a	LBA	3	9	No mutations in miRNA	31012020	CCP714	EBE611	21052021
Desiree	160a	LBA	3	10	No mutations in miRNA	31012020	CCP715	EBE612	21052021
Desiree	160a	LBA	3	11	No mutations in miRNA	31012020	CCP716	EBE613	21052021
Desiree	160a	LBA	6	1	No mutations in miRNA	31012020	CCP801	EBE614	21052021
Desiree	160a	LBA	6	2	No mutations in miRNA	31012020	CCP802	EBE615	21052021
Desiree	160a	LBA	6	3	No mutations in miRNA	31012020	CCP803	EBE616	21052021
Desiree	160a	LBA	6	5	No mutations in miRNA	31012020	CCP804	EBE617	21052021
Desiree	160a	LBA	6	6	No mutations in miRNA	31012020	CCP805	EBE618	21052021
Desiree	160a	LBA	6	7	No mutations in miRNA	31012020	CCP806	EBE619	21052021
Desiree	160a	LBA	6	8	No mutations in miRNA	31012020	CCP807	EBE620	21052021
Desiree	160a	LBA	6	10	No mutations in miRNA	31012020	CCP808	EBE621	21052021
Desiree	160a	LBA	6	11	No mutations in miRNA	31012020	CCP809	EBE622	21052021
Desiree	160a	LBA	6	12	No mutations in miRNA	31012020	CCP810	EBE623	21052021
Desiree	160a	C58	5	1	No mutations in miRNA	31012020	CCP717	EBE624	21052021
Desiree	160a	C58	5	2	No mutations in miRNA	31012020	CCP718	EBE625	21052021
Desiree	160a	C58	5	3	No mutations in miRNA	31012020	CCP719	EBE626	21052021
Desiree	160a	C58	5	4	No mutations in miRNA	31012020	CCP720	EBE627	21052021
Desiree	160a	C58	5	5	No mutations in miRNA	31012020	CCP721	EBE628	21052021
Desiree	160a	C58	5	6	No mutations in miRNA	31012020	CCP722	EBE629	21052021
Desiree	160a	C58	5	7	No mutations in miRNA	31012020	CCP723	EBE630	21052021
Desiree	160a	C58	5	8	No mutations in miRNA	31012020	CCP724	EBE631	21052021
Desiree	160a	C58	5	9	No mutations in miRNA	31012020	CCP725	EBE632	21052021
Desiree	160a	C58	5	10	Low sequence quality	31012020	CCP726	EBE633	21052021
Desiree	160a	C58	7	1	No mutations in miRNA	31012020	CCP791	EBE634	21052021
Desiree	160a	C58	7	2	No mutations in miRNA	31012020	CCP792	EBE635	21052021
Desiree	160a	C58	7	3	No mutations in miRNA	31012020	CCP793	EBE636	21052021
Desiree	160a	C58	7	4	No mutations in miRNA	31012020	CCP794	EBE637	21052021
Desiree	160a	C58	7	6	No mutations in miRNA	31012020	CCP795	EBE638	21052021
Desiree	160a	C58	7	7	No mutations in miRNA	31012020	CCP796	EBE639	21052021
Desiree	160a	C58	7	8	No mutations in miRNA	31012020	CCP797	EBE640	21052021
Desiree	160a	C58	7	9	No mutations in miRNA	31012020	CCP798	EBE641	21052021
Desiree	160a	C58	7	11	No mutations in miRNA	31012020	CCP799	EBE642	21052021
Desiree	160a	C58	7	12	No mutations in miRNA	31012020	CCP800	EBE643	21052021
Desiree	160b	LBA	1	1	No mutations in miRNA	31012020	CCP811	EBE644	21052021
Desiree	160b	LBA	1	2	No mutations in miRNA	31012020	CCP812	EBE645	21052021
Desiree	160b	LBA	1	3	No mutations in miRNA	31012020	CCP813	EBE646	21052021
Desiree	160b	LBA	1	4	No mutations in miRNA	31012020	CCP814	EBE647	21052021
Desiree	160b	LBA	1	5	No mutations in miRNA	31012020	CCP815	EBE648	21052021
Desiree	160b	LBA	1	9	No mutations in miRNA	31012020	CCP816	EBE649	21052021
Desiree	160b	LBA	1	10	No mutations in miRNA	31012020	CCP817	EBE650	21052021
Desiree	160b	LBA	1	11	No mutations in miRNA	31012020	CCP818	EBE651	21052021
Desiree	160b	LBA	1	12	No mutations in miRNA	31012020	CCP819	EBE652	21052021
Desiree	160b	C58	6	1	No mutations in miRNA	31012020	CCP820	EBE654	21052021
Desiree	160b	C58	6	2	Low sequence quality	31012020	CCP821 (low seq quality)	EBE655	21052021
Desiree	160b	C58	6	4	No mutations in miRNA	31012020	CCP822	EBE656	21052021
Desiree	160b	C58	6	5	No mutations in miRNA	31012020	CCP823	EBE657	21052021
Desiree	160b	C58	6	6	No mutations in miRNA	31012020	CCP824	EBE658	21052021
Desiree	160b	C58	6	7	No mutations in miRNA	31012020	CCP825	EBE659	21052021
Desiree	160b	C58	6	8	No mutations in miRNA	31012020	CCP826
Desiree	160b	C58	6	10	No mutations in miRNA	31012020	CCP827
Desiree	160b	C58	6	11	No mutations in miRNA	31012020	CCP828	EBE660	21052021
