# Supplementary material for: CRISPR/Cas9-mediated fine-tuning of miRNA expression in tetraploid potato
Source: Hortic Res. 2022 Jun 30;9:uhac147. doi: 10.1093/hr/uhac147 (PMC9437727; doi:10.1093/hr/uhac147)
Supplement: Web_Material_uhac147 [file web_material_uhac147.zip › Data S3.xlsx]

## Sheet: Caption
Data S3: Genotypisation and phenotypisation of transgenic lines of genotype Rywal. To search for transgenic lines with desired CRISPR-mediated mutations, we sequenced PCR amplicons covering miRNAs coding regions and adjacent regions (see “screening for transgenic lines” sheet) and analysed them using ICE CRISPR Analysis Tool (Hsiau et al., 2018). Transgenic lines with the highest knock-out score …

## Sheet: screening for transgenic lines
Genotype	miRNA	strain	line	screening test with PCR prod seq	Indel %	Model fit (R2)	Knock-out score	Seq results F primer	Sanger ID F primer	Cloning into pJET	Growth	Phenotype	Transferred to individual pot	qPCR miRNA abundance exp1	Phenotype 20.10.	Transfer to backup pots 24022021	Growth February 2021	Phenotype February 2021	qPCR miRNA abundance exp2	PCR Cas9 gDNA	PCR Kan gDNA	PCR sgRNA gDNA	qPCR Cas9 expression	Growth May 2021	Phenotype May 2021
Rywal	160a	C58pMP90	1	no				NA	NA	no	Medium	Phenotype as NT
Rywal	160a	C58pMP90	2	no				NA	NA	no	Fast	Phenotype as NT, small leaves
Rywal	160a	C58pMP90	6	yes	4	0.86	4	20092019	BOD445	no	Very fast	Phenotype as NT
Rywal	160a	C58pMP90	7	yes	6	0.84	6	20092019	BOD446	no	Fast	Phenotype as NT
Rywal	160a	C58pMP90	3	yes	10	0.87	10	5022020	CCP834	no		Is dying	yes		Infected, discarded
Rywal	160a	C58pMP90	4	yes	9	0.88	9	5022020	CCP835	no	Medium	Phenotype as NT	yes		Discarded
Rywal	160a	C58pMP90	5	yes	13	0.87	13	5022020	CCP836	no		Is dying	yes		Dead, discarded
Rywal	160a	C58pMP90	8	yes	7	0.88	7	5022020	CCP837	no
Rywal	160a	C58pMP90	9	yes	9	0.9	9	5022020	CCP838	yes	Medium	Phenotype as NT	yes			yes	Medium	Phenotype as NT	yes	yes	yes	yes		Fast	Phenotype as NT
Rywal	160a	LBA4404	1	no				NA	NA	no	Medium	Phenotype as NT
Rywal	160a	LBA4404	2	no				NA	NA	no	Fast	Phenotype as NT
Rywal	160a	LBA4404	6	yes	5	0.87	5	20092019	BOD447	no	Fast	Phenotype as NT
Rywal	160a	LBA4404	7	yes	7	0.86	7	20092019	BOD448	no	Fast	Phenotype as NT	yes		Dead, discarded
Rywal	160a	LBA4404	3	yes	10	0.85	10	5022020	CCP829	yes	Very fast	Phenotype as NT	yes	yes		yes	Medium	Phenotype as NT	yes	yes	yes	yes		Fast	Phenotype as NT
Rywal	160a	LBA4404	4	yes	6	0.9	6	5022020	CCP830	no	Very fast	Phenotype as NT		yes	Discarded				yes	yes	yes	yes
Rywal	160a	LBA4404	5	yes	6	0.89	6	5022020	CCP831	no	Very fast	Phenotype as NT		yes	Discarded				yes	yes	yes	yes
Rywal	160a	LBA4404	8	yes	51	0.70	41	5022020	CCP832	yes	Medium	Sickle-shaped leaves	yes			yes	Fast	Sickle-shaped leaves	yes	yes	yes	yes		Medium	Sickle-shaped leaves
Rywal	160a	LBA4404	9	yes	12	0.87	12	5022020	CCP833	yes	Fast	Phenotype as NT	yes	yes		yes	Fast	Phenotype as NT	yes	yes	yes	yes		Fast	Phenotype as NT
Rywal	160a	LBA4404	11	yes	0	0.92		12022020	CCP883	no	Medium	Phenotype as NT		yes	Discarded				yes
Rywal	160a	LBA4404	12	yes				12022020	CCP884	no	Fast	Phenotype as NT
Rywal	160a	LBA4404	13	yes	2	0.93	2	12022020	CCP885	no	Fast	Is dying
Rywal	160a	LBA4404	14	yes	1	0.93	1	12022020	CCP886	no	Fast	Phenotype as NT
Rywal	160a	LBA4404	15	yes	1	0.91	1	12022020	CCP887	no	Fast	Phenotype as NT
Rywal	160a	LBA4404	16	yes	1	0.9	1	12022020	CCP888	no	Fast	Phenotype as NT
Rywal	160a	LBA4404	17	yes	1	0.93	1	12022020	CCP889	no	Fast	Phenotype as NT
Rywal	160a	LBA4404	18	yes	7	0.84	6	20042021	DZW695	yes			yes											Very slow	Phenotype as NT
Rywal	160a	LBA4404	19	yes	7	0.84	7	20042021	DZW696	yes			yes						yes	yes	yes	yes			Dead, only one shoot
Rywal	160a	LBA4404	20	yes	8	0.84	8	20042021	DZW697	yes			yes												Dead, only two shoots

## Sheet: types of mutations
Genotype	miRNA	A. tum. strain	Transgenic line	Knock-out score	Colony (individual PCR product)	Type of mutation	Seq date F primer (for amplicon)	Sanger ID F primer (for amplicon)	Seq date R primer (for pJET)	Sanger ID R primer (for pJET)	Seq date R primer (for amplicon)	Sanger ID R primer (for amplicon)	2D structure	MFE (kcal/mol)	kcal/mol/nt	pre-miRNA length	G+C	MFEI	Internal loop in miRNA/miRNA* duplex	Impaired processing
Rywal	160a	LBA4404	3	10	1	No mutations in miRNA	20042021	DZW629			20042021	DZW630	as NT	-43.7	-0.514118	85	49.4118	1.04048	NO	NO
Rywal	160a	LBA4404	3	10	2	No mutations in miRNA	20042021	DZW631 (low seq quality)			20042021	DZW632	as NT	-43.7	-0.514118	85	49.4118	1.04048	NO	NO
Rywal	160a	LBA4404	3	10	3	low sequence quality	20042021	DZW633 (low seq quality)			20042021	DZW634 (low seq quality)
Rywal	160a	LBA4404	3	10	5	No mutations in miRNA	20042021	DZW635 (low seq quality)			20042021	DZW636 (low seq quality)	as NT	-43.7	-0.51	85	49.4118	1.04048	NO	NO
Rywal	160a	LBA4404	3	10	6	No mutations in miRNA	20042021	DZW637			20042021	DZW638	as NT	-43.7	-0.51	85	49.4118	1.04048	NO	NO
Rywal	160a	LBA4404	3	10	7	No mutations in miRNA	20042021	DZW639			20042021	DZW640	as NT	-43.7	-0.51	85	49.4118	1.04048	NO	NO
Rywal	160a	LBA4404	3	10	8	No mutations in miRNA	20042021	DZW641			20042021	DZW642	as NT	-43.7	-0.51	85	49.4118	1.04048	NO	NO
Rywal	160a	LBA4404	3	10	9	No mutations in miRNA	20042021	DZW643			20042021	DZW644	as NT	-43.7	-0.51	85	49.4118	1.04048	NO	NO
Rywal	160a	LBA4404	3	10	10	No mutations in miRNA	20042021	DZW645 (low seq quality)			20042021	DZW646	as NT	-43.7	-0.51	85	49.4118	1.04048	NO	NO
Rywal	160a	LBA4404	3	10	11	No mutations in miRNA	20042021	DZW647			20042021	DZW648	as NT	-43.7	-0.51	85	49.4118	1.04048	NO	NO
Rywal	160a	LBA4404	3	10	12	No mutations in miRNA	20042021	DZW649			20042021	DZW650	as NT	-43.7	-0.51	85	49.4118	1.04048	NO	NO
Rywal	160a	LBA4404	8	41	1	No mutations in miRNA	19032021	DZW389	19032021	DZW390	20042021	DZW651	as NT	-43.7	-0.51	85	49.4118	1.04048	NO	NO
Rywal	160a	LBA4404	8	41	2	No mutations in miRNA	19032021	DZW391	19032021	DZW392	20042021	DZW652	as NT	-43.7	-0.51	85	49.4118	1.04048	NO	NO
Rywal	160a	LBA4404	8	41	3	low sequence quality	19032021	DZW393 (low seq quality)	19032021	DZW394 (low seq quality)	20042021	DZW653 (low seq quality)
Rywal	160a	LBA4404	8	41	4	No mutations in miRNA	19032021	DZW395	19032021	DZW396	20042021	DZW654	as NT	-43.7	-0.51	85	49.4118	1.04048	NO	NO
Rywal	160a	LBA4404	8	41	5	low sequence quality	19032021	DZW397 (low seq quality)	19032021	DZW398 (low seq quality)	20042021	DZW655 (low seq quality)
Rywal	160a	LBA4404	8	41	6	2 nt-long deletion at 5' end of miRNA + 2 nt upstream of miRNA + 4 nt-long deletion 2 nt upstream of 3' end of miRNA	19032021	DZW399	19032021	DZW400	20042021	DZW656	altered	-23.9	-0.302532	79	48.1013	0.628947	YES	YES
Rywal	160a	LBA4404	8	41	7	No mutations in miRNA	19032021	DZW401	19032021	DZW402	20042021	DZW657	as NT	-43.7	-0.51	85	49.4118	1.04048	NO	NO
Rywal	160a	LBA4404	8	41	9	No mutations in miRNA	19032021	DZW403	19032021	DZW404	20042021	DZW658	as NT	-43.7	-0.51	85	49.4118	1.04048	NO	NO
Rywal	160a	LBA4404	8	41	10	No mutations in miRNA	19032021	DZW405	19032021	DZW406	20042021	DZW659	as NT	-43.7	-0.51	85	49.4118	1.04048	NO	NO
Rywal	160a	LBA4404	8	41	11	No mutations in miRNA	19032021	DZW407	19032021	DZW408	20042021	DZW660	as NT	-43.7	-0.51	85	49.4118	1.04048	NO	NO
Rywal	160a	LBA4404	9	12	1	No mutations in miRNA	19032021	DZW409	19032021	DZW410	20042021	DZW661	as NT	-43.7	-0.51	85	49.4118	1.04048	NO	NO
Rywal	160a	LBA4404	9	12	2	low sequence quality	19032021	DZW411 (low seq quality)	19032021	DZW412 (low seq quality)	20042021	DZW662 (low seq quality)
Rywal	160a	LBA4404	9	12	3	No mutations in miRNA	19032021	DZW413	19032021	DZW414	20042021	DZW663	as NT	-43.7	-0.51	85	49.4118	1.04048	NO	NO
Rywal	160a	LBA4404	9	12	4	low sequence quality	19032021	DZW415 (low seq quality)	19032021	DZW416 (low seq quality)	20042021	DZW664 (low seq quality)
Rywal	160a	LBA4404	9	12	6	No mutations in miRNA	19032021	DZW417	19032021	DZW418	20042021	DZW665	as NT	-43.7	-0.51	85	49.4118	1.04048	NO	NO
Rywal	160a	LBA4404	9	12	7	No mutations in miRNA	19032021	DZW419	19032021	DZW420	20042021	DZW666	as NT	-43.7	-0.51	85	49.4118	1.04048	NO	NO
Rywal	160a	LBA4404	9	12	8	low sequence quality	19032021	DZW421 (low seq quality)	19032021	DZW422 (low seq quality)	20042021	DZW667 (low seq quality)
Rywal	160a	LBA4404	9	12	9	No mutations in miRNA	19032021	DZW423	19032021	DZW424	20042021	DZW668	as NT	-43.7	-0.51	85	49.4118	1.04048	NO	NO
Rywal	160a	LBA4404	9	12	10	No mutations in miRNA	19032021	DZW425	19032021	DZW426	20042021	DZW669	as NT	-43.7	-0.51	85	49.4118	1.04048	NO	NO
Rywal	160a	LBA4404	9	12	11	No mutations in miRNA	19032021	DZW427	19032021	DZW428	20042021	DZW670	as NT	-43.7	-0.51	85	49.4118	1.04048	NO	NO
Rywal	160a	LBA4404	18	6	2	No mutations in miRNA	30042021	DZW777			30042021	DZW778	as NT	-43.7	-0.51	85	49.4118	1.04048	NO	NO
Rywal	160a	LBA4404	18	6	3	No mutations in miRNA	30042021	DZW779			30042021	DZW780	as NT	-43.7	-0.51	85	49.4118	1.04048	NO	NO
Rywal	160a	LBA4404	18	6	4	low sequence quality	30042021	DZW781 (low seq quality)			30042021	DZW782 (low seq quality)
Rywal	160a	LBA4404	18	6	6	low sequence quality	30042021	DZW783 (low seq quality)			30042021	DZW784 (low seq quality)	as NT
Rywal	160a	LBA4404	18	6	8	No mutations in miRNA	30042021	DZW785			30042021	DZW786	as NT	-43.7	-0.51	85	49.4118	1.04048	NO	NO
Rywal	160a	LBA4404	18	6	11	No mutations in miRNA	30042021	DZW787			30042021	DZW788	as NT	-43.7	-0.51	85	49.4118	1.04048	NO	NO
Rywal	160a	LBA4404	18	6	12	No mutations in miRNA	30042021	DZW789			30042021	DZW790 (low seq quality)	as NT	-43.7	-0.51	85	49.4118	1.04048	NO	NO
Rywal	160a	LBA4404	18	6	13	No mutations in miRNA	30042021	DZW791			30042021	DZW792	as NT	-43.7	-0.51	85	49.4118	1.04048	NO	NO
Rywal	160a	LBA4404	18	6	14	No mutations in miRNA	30042021	DZW793			30042021	DZW794	as NT	-43.7	-0.51	85	49.4118	1.04048	NO	NO
Rywal	160a	LBA4404	18	6	15	low sequence quality	30042021	DZW795 (low seq quality)			30042021	DZW796 (low seq quality)
Rywal	160a	LBA4404	19	7	2	No mutations in miRNA	30042021	DZW797			30042021	DZW798 (low seq quality)	as NT	-43.7	-0.51	85	49.4118	1.04048	NO	NO
Rywal	160a	LBA4404	19	7	5	low sequence quality	30042021	DZW799 (low seq quality)			30042021	DZW800 (low seq quality)
Rywal	160a	LBA4404	19	7	6	low sequence quality	30042021	DZW801 (low seq quality)			30042021	DZW802 (low seq quality)
Rywal	160a	LBA4404	19	7	8	No mutations in miRNA	30042021	DZW803			30042021	DZW804	as NT	-43.7	-0.51	85	49.4118	1.04048	NO	NO
Rywal	160a	LBA4404	19	7	9	No mutations in miRNA	30042021	DZW805			30042021	DZW806	as NT	-43.7	-0.51	85	49.4118	1.04048	NO	NO
Rywal	160a	LBA4404	19	7	11	No mutations in miRNA	30042021	DZW807			30042021	DZW808	as NT	-43.7	-0.51	85	49.4118	1.04048	NO	NO
Rywal	160a	LBA4404	19	7	12	No mutations in miRNA	30042021	DZW809			30042021	DZW810	as NT	-43.7	-0.51	85	49.4118	1.04048	NO	NO
Rywal	160a	LBA4404	19	7	16	low sequence quality	30042021	DZW811 (low seq quality)			30042021	DZW812 (low seq quality)
Rywal	160a	LBA4404	19	7	18	No mutations in miRNA	30042021	DZW813			30042021	DZW814	as NT	-43.7	-0.51	85	49.4118	1.04048	NO	NO
Rywal	160a	LBA4404	19	7	19	No mutations in miRNA	30042021	DZW815 (low seq quality)			30042021	DZW816	as NT	-43.7	-0.51	85	49.4118	1.04048	NO	NO
Rywal	160a	LBA4404	20	8	1	No mutations in miRNA	30042021	DZW817 (low seq quality)			30042021	DZW818	as NT	-43.7	-0.51	85	49.4118	1.04048	NO	NO
Rywal	160a	LBA4404	20	8	3	No mutations in miRNA	30042021	DZW819			30042021	DZW820	as NT	-43.7	-0.51	85	49.4118	1.04048	NO	NO
Rywal	160a	LBA4404	20	8	5	No mutations in miRNA	30042021	DZW821			30042021	DZW822 (low seq quality)	as NT	-43.7	-0.51	85	49.4118	1.04048	NO	NO
Rywal	160a	LBA4404	20	8	6	No mutations in miRNA	30042021	DZW823			30042021	DZW824	as NT	-43.7	-0.51	85	49.4118	1.04048	NO	NO
Rywal	160a	LBA4404	20	8	7	No mutations in miRNA	30042021	DZW825 (low seq quality)			30042021	DZW826	as NT	-43.7	-0.51	85	49.4118	1.04048	NO	NO
Rywal	160a	LBA4404	20	8	13	No mutations in miRNA	30042021	DZW827			30042021	DZW828	as NT	-43.7	-0.51	85	49.4118	1.04048	NO	NO
Rywal	160a	LBA4404	20	8	14	low sequence quality	30042021	DZW829			30042021	DZW830 (low seq quality)
Rywal	160a	LBA4404	20	8	15	low sequence quality	30042021	DZW831 (low seq quality)			30042021	DZW832
Rywal	160a	LBA4404	20	8	18	No mutations in miRNA	30042021	DZW833			30042021	DZW834 (low seq quality)	as NT	-43.7	-0.51	85	49.4118	1.04048	NO	NO
Rywal	160a	LBA4404	20	8	19	No mutations in miRNA	30042021	DZW835			30042021	DZW836 (low seq quality)	as NT	-43.7	-0.51	85	49.4118	1.04048	NO	NO
Rywal	160a	C58pmp90	9	9	1	low sequence quality	20042021	DZW607 (low seq quality)			20042021	DZW608
Rywal	160a	C58pmp90	9	9	2	No mutations in miRNA	20042021	DZW609			20042021	DZW610	as NT	-43.7	-0.51	85	49.4118	1.04048	NO	NO
Rywal	160a	C58pmp90	9	9	3	No mutations in miRNA	20042021	DZW611			20042021	DZW612	as NT	-43.7	-0.51	85	49.4118	1.04048	NO	NO
Rywal	160a	C58pmp90	9	9	4	No mutations in miRNA	20042021	DZW613			20042021	DZW614		-43.7	-0.51	85	49.4118	1.04048	NO	NO
Rywal	160a	C58pmp90	9	9	5	low sequence quality	20042021	DZW615 (low seq quality)			20042021	DZW616 (low seq quality)
Rywal	160a	C58pmp90	9	9	6	No mutations in miRNA	20042021	DZW617 (low seq quality)			20042021	DZW618	as NT	-43.7	-0.51	85	49.4118	1.04048	NO	NO
Rywal	160a	C58pmp90	9	9	7	No mutations in miRNA	20042021	DZW619			20042021	DZW620	as NT	-43.7	-0.51	85	49.4118	1.04048	NO	NO
Rywal	160a	C58pmp90	9	9	8	No mutations in miRNA	20042021	DZW621			20042021	DZW622	as NT	-43.7	-0.51	85	49.4118	1.04048	NO	NO
Rywal	160a	C58pmp90	9	9	9	No mutations in miRNA	20042021	DZW623			20042021	DZW624	as NT	-43.7	-0.51	85	49.4118	1.04048	NO	NO
Rywal	160a	C58pmp90	9	9	10	No mutations in miRNA	20042021	DZW625 (low seq quality)			20042021	DZW626	as NT	-43.7	-0.51	85	49.4118	1.04048	NO	NO
Rywal	160a	C58pmp90	9	9	11	No mutations in miRNA	20042021	DZW627			20042021	DZW628	as NT	-43.7	-0.51	85	49.4118	1.04048	NO	NO

## Sheet: polymorphism in NT plants
Genotype	miRNA	Colony	Polymorphism in miRNA	Seq date for F primer	Sanger ID F primer (for amplicon)	Seq date for R primer	Sanger ID R primer (for amplicon)
Rywal	160a	1	No	22112019	CCP513	20042021	DZW671
Rywal	160a	2	No	22112019	CCP514	20042021	DZW672 (low seq quality)
Rywal	160a	3	low sequence quality	22112019	CCP515 (EJJ079 F pJET)	20042021	DZW673 (low seq quality) (EJJ080 R pJET)
Rywal	160a	5	No	22112019	CCP516	20042021	DZW674
Rywal	160a	6	No	22112019	CCP517	20042021	DZW675 (low seq quality)
Rywal	160a	7	No	22112019	CCP518	20042021	DZW676
Rywal	160a	8	low sequence quality	22112019	CCP519	20042021	DZW677 (low seq quality)
Rywal	160a	9	low sequence quality	22112019	CCP520	20042021	DZW678 (low seq quality)
Rywal	160a	10	No	22112019	CCP521	20042021	DZW679
Rywal	160a	11	No	22112019	CCP522	20042021	DZW680
Rywal	160a	12	No	22112019	CCP523	20042021	DZW681 (sample lost)
Rywal	160a	13	low sequence quality	22112019	CCP524	20042021	DZW682 (low seq quality)
