# Supplementary material for: CRISPR/Cas9-mediated fine-tuning of miRNA expression in tetraploid potato
Source: Hortic Res. 2022 Jun 30;9:uhac147. doi: 10.1093/hr/uhac147 (PMC9437727; doi:10.1093/hr/uhac147)
Supplement: Web_Material_uhac147 [file web_material_uhac147.zip › Data S4.xlsx]

## Sheet: Caption
Data S4: miRNA abundance correlates with the number and type of CRISPR-induced mutations in potato. To determine the potential correlation between the type and frequency of mutations and miRNA abundance, we followed relative miRNA expression (relative to the endogenous control, see methods) in the selected transgenic lines by RT-qPCR (RT-qPCR - miRNA abundance in the table). As a control, we dete…

## Sheet: qPCR
				miRNA abundance
Genotype	MIR locus	A. tumefaciens strain	Line	miR160a-5p/miR160b-5p	miR160a-3p	miR390a-5p
Desiree			NT			0.582541
Desiree			NT			0.399263
Desiree			NT			0.600622
Desiree			NT			3.09721
Desiree			NT			0.221779
Desiree			NT			4.9401
Desiree			NT			5.24765
Desiree			NT			0.204783
Desiree			NT			5.41424
Desiree			NT			3.73056
Desiree	MIR390a	C58	Line 1			0.28246
Desiree	MIR390a	C58	Line 4			3.09528
Desiree	MIR390a	C58	Line 7			0.6035
Desiree	MIR390a	C58	Line 8			0.449471
Desiree	MIR390a	LBA	Line 2			0.145066
Desiree	MIR390a	LBA	Line 3			6.4444
Desiree	MIR390a	LBA	Line 4			0.708153
Desiree	MIR390a	LBA	Line 6			0.163027
Desiree	MIR390a	LBA	Line 7			0.626176
Desiree			NT	1.00978	0.830535
Desiree			NT	0.629665	0.915376
Desiree			NT	1.21899	1.16982
Desiree			NT	3.76599	1.5699
Desiree			NT	0.501047	0.658426
Desiree			NT	3.21186	1.86199
Desiree			NT	2.67943	1.45958
Desiree			NT	1.65586	1.48456
Desiree			NT	7.17924	4.86118
Desiree			NT	4.24898	2.49315
Desiree	MIR160a	C58	Line 5	0.66947	0.751046
Desiree	MIR160a	C58	Line 6	0.947599	1.06852
Desiree	MIR160a	C58	Line 7	0.78281	0.50808
Desiree	MIR160a	C58	Line 8	1.46319	0.486574
Desiree	MIR160a	C58	Line 10	1.91514	0.918241
Desiree	MIR160a	C58	Line 11	1.88711	0.515638
Desiree	MIR160a	LBA	Line 1	0.935773	1.2844
Desiree	MIR160a	LBA	Line 3	0.867886	1.0705
Desiree	MIR160a	LBA	Line 6	0.466558	0.144966
Desiree	MIR160a	LBA	Line 8	1.1246	0.655054
Desiree	MIR160a	LBA	Line 9	5.76236	1.85425
Desiree	MIR160a	LBA	Line 11	1.7396	0.965709
Desiree			NT	1.00978
Desiree			NT	0.629665
Desiree			NT	1.21899
Desiree			NT	3.76599
Desiree			NT	0.501047
Desiree			NT	3.21186
Desiree			NT	2.67943
Desiree			NT	1.65586
Desiree			NT	7.17924
Desiree			NT	4.24898
Desiree	MIR160b	C58	Line 1	6.4368
Desiree	MIR160b	C58	Line 2	2.04359
Desiree	MIR160b	C58	Line 6	0.438048
Desiree	MIR160b	C58	Line 8	5.46208
Desiree	MIR160b	C58	Line 12	2.4013
Desiree	MIR160b	LBA	Line 1	0.567281
Desiree	MIR160b	LBA	Line 6	3.69794
Desiree	MIR160b	LBA	Line 4	1.51429
Rywal			NT	0.424151	0.549842
Rywal			NT	0.502596	0.612721
Rywal			NT	0.581896	0.746333
Rywal			NT	3.18513	3.17252
Rywal			NT	0.495653	0.653067
Rywal			NT	0.410993	0.491349
Rywal			NT	3.97707	4.22842
Rywal			NT	0.793267	0.577833
Rywal			NT	3.94351	2.40753
Rywal			NT	5.09975	4.41334
Rywal	MIR160a	C58	Line 9	1.68387	0.843007
Rywal	MIR160a	LBA	Line 3	6.27358	5.03409
Rywal	MIR160a	LBA	Line 4	6.19418	4.90923
Rywal	MIR160a	LBA	Line 5	3.14987	3.25295
Rywal	MIR160a	LBA	Line 8	0.200394	0.26018
Rywal	MIR160a	LBA	Line 9	2.606	1.56157
Rywal	MIR160a	LBA	Line 11	4.35794	4.85265
