# Supplementary material for: CRISPR/Cas9-mediated fine-tuning of miRNA expression in tetraploid potato
Source: Hortic Res. 2022 Jun 30;9:uhac147. doi: 10.1093/hr/uhac147 (PMC9437727; doi:10.1093/hr/uhac147)
Supplement: Web_Material_uhac147 [file web_material_uhac147.zip › Data S5.xlsx]

## Sheet: Caption
Data S5: Mature miRNAs and miRNA variants and their expression levels in transgenic lines. miRNA variants are distinguished from corresponding mature miRNAs with a number suffix after a dot. miRNAs and miRNA variants identified only in transgenic lines are distinguished with cr- prefix. For each miRNA sequence and sample, raw counts and counts per million (CPM) values are given (darker shading in…

## Sheet: Counts
miRNA ID	miRNA sequence	miRNA origin	Abundance (raw counts)						Abundance (CPM)
			cr-MIR160a			cr-MIR390a			cr-MIR160a			cr-MIR390a
			L3	L6	L11	L2	L6	L7	L3	L6	L11	L2	L6	L7
miR160a-5p	TGCCTGGCTCCCTGTATGCCA	MIR160a	20	6	52	18	22	26	0.819349	0.243525	2.37057	0.892678	0.927992	1.12456
miR160a-3p	GCGTATGAGGAGCCAAGCATA	MIR160a	1	0	0	1	2	4	0.0409674	0	0	0.0495932	0.0843629	0.173009
miR160a.1	TGCCTGGCTCCCTGTATGCC	MIR160a	9	1	9	3	6	5	0.368707	0.0405875	0.410291	0.14878	0.253089	0.216261
miR160a.2	ATGCCTGGCTCCCTGTATGCC	MIR160a	3	0	0	5	0	8	0.122902	0	0	0.247966	0	0.346017
miR160a.3	GCTCCCTGTATGCCATTTGC	MIR160a	0	0	0	3	0	0	0	0	0	0.14878	0	0
miR160a.4	ATGGGCCTTGTTGAATGGCGTATG	MIR160a	0	0	0	0	0	0	0	0	0	0	0	0
miR160a.5	TGCCTGGCTCCCTGTATG	MIR160a	1	0	3	2	0	0	0.0409674	0	0.136764	0.0991865	0	0
miR160a.6	GCGTATGAGGAGCCAAGCA	MIR160a	0	0	0	0	0	0	0	0	0	0	0	0
miR160a.7	TGCCTGGCTCCCTGTATGC	MIR160a	0	0	0	1	1	0	0	0	0	0.0495932	0.0421814	0
miR160a.8	TATATCGATGGGCCTTGTTGA	MIR160a	0	0	0	0	0	1	0	0	0	0	0	0.0432522
miR160a.9	ATGCCTGGCTCCCTGTATGCCA	MIR160a	2	0	0	1	0	0	0.0819349	0	0	0.0495932	0	0
miR160a.10	ATATGCCTGGCTCCCTGTATG	MIR160a	0	0	0	0	0	1	0	0	0	0	0	0.0432522
miR160a.11	ATATCGATGGGCCTTGTTGA	MIR160a	2	0	0	0	0	0	0.0819349	0	0	0	0	0
miR160a.12	GCGTATGAGGAGCCAAGC	MIR160a	3	0	0	0	0	0	0.122902	0	0	0	0	0
miR160a.13	TGCCTGGCTCCCTGTATGCCC	MIR160a	0	0	1	0	1	0	0	0	0.0455879	0	0.0421814	0
miR160a.14	TATCGATGGGCCTTGTTGAATGT	MIR160a	0	0	0	0	0	0	0	0	0	0	0	0
miR160a.15	TGCCTGGCTCCCTGTATGT	MIR160a	0	0	0	0	0	1	0	0	0	0	0	0.0432522
miR160a.16	TGCCTGGCTCCCTGTATGCCT	MIR160a	0	0	0	0	0	0	0	0	0	0	0	0
cr-miR160a.1	TGCCTGGCTCCCTGT	cr-MIR160a	2	1	0	0	0	0	0.0819349	0.0405875	0	0	0	0
cr-miR160a.2	TGCCTGGCTCCCTGTA	cr-MIR160a	1	0	0	0	0	0	0.0409674	0	0	0	0	0
cr-miR160a.3	GATGGGCCTTGTTGAAT	cr-MIR160a	1	0	0	0	0	0	0.0409674	0	0	0	0	0
cr-miR160a.4	GCGTATGAGGAGCCAAGCTT	cr-MIR160a	2	0	0	0	0	0	0.0819349	0	0	0	0	0
cr-miR160a.5	TGCCTGGCTCCCTGTATGCT	cr-MIR160a	1	0	0	0	0	0	0.0409674	0	0	0	0	0
cr-miR160a.6	TGCCTGGCTCCCTGTATGCCG	cr-MIR160a	1	3	5	0	0	0	0.0409674	0.121763	0.22794	0	0	0
cr-miR160a.7	TGGCTCCCTGTATGCCATTTG	cr-MIR160a	0	1	0	0	0	0	0	0.0405875	0	0	0	0
cr-miR160a.8	CGCCTGGCTCCCTGTATGCCA	cr-MIR160a	0	1	0	0	0	0	0	0.0405875	0	0	0	0
cr-miR160a.9	CGCCTGGCTCCCTGTATGCC	cr-MIR160a	0	1	0	0	0	0	0	0.0405875	0	0	0	0
miR390a-5p	AAGCTCAGGAGGGATAGCGCC	MIR390a	32	4	21	0	2	1	1.31096	0.16235	0.957346	0	0.0843629	0.0432522
miR390a-3p	CGCTATCCATCCTGAGTTTTA	MIR390a	2	0	1	0	0	0	0.0819349	0	0.0455879	0	0	0
miR390a.1	CGCTATCCATCCTGAGTTTT	MIR390a	4	0	0	0	0	3	0.16387	0	0	0	0	0.129757
miR390a.2	AAGCTCAGGAGGGATAGC	MIR390a	0	2	0	0	0	0	0	0.081175	0	0	0	0
miR390a.3	ATCTGTAAAGCTCAGGAGGGATAGC	MIR390a	0	3	0	0	0	0	0	0.121763	0	0	0	0
miR390a.4	TAAAGCTCAGGAGGGATAGCG	MIR390a	0	0	2	0	0	0	0	0	0.0911758	0	0	0
miR390a.5	TGCACATCTCTAGCGCTATCCATC	MIR390a	0	0	0	0	0	0	0	0	0	0	0	0
miR390a.6	CTAGCGCTATCCATCCTGAGT	MIR390a	0	1	0	0	0	0	0	0.0405875	0	0	0	0
miR390a.7	CGCTATCCATCCTGAGTT	MIR390a	0	0	1	0	0	0	0	0	0.0455879	0	0	0
miR390a.8	CGCTATCCATCCTGAGT	MIR390a	0	0	1	0	0	0	0	0	0.0455879	0	0	0
miR390a.9	AGCTCAGGAGGGATAGCGCC	MIR390a	0	0	0	0	0	0	0	0	0	0	0	0
miR390a.10	AAGCTCAGGAGGGATAGCGCCA	MIR390a	0	0	0	0	0	0	0	0	0	0	0	0
miR390a.11	CGCTATCCATCCTGAGTTTTACGG	MIR390a	0	0	0	0	0	0	0	0	0	0	0	0
miR390a.12	TCAGGAGGGATAGCGCCATG	MIR390a	1	0	0	1	0	0	0.0409674	0	0	0.0495932	0	0
miR390a.13	CATCCTGAGTTTTACG	MIR390a	1	0	0	0	0	0	0.0409674	0	0	0	0	0
miR390a.14	TCAGGAGGGATAGCGCCATGGT	MIR390a	1	0	0	0	0	0	0.0409674	0	0	0	0	0
miR390a.15	AAGCTCAGGAGGGATAGCA	MIR390a	0	0	0	0	0	1	0	0	0	0	0	0.0432522
miR390a.16	CAGGAGGGATAGCGCCATGGAA	MIR390a	1	0	0	0	0	0	0.0409674	0	0	0	0	0
miR390a.17	CGCTATCCATCCTGAGTTCT	MIR390a	1	0	2	0	0	1	0.0409674	0	0.0911758	0	0	0.0432522
miR390a.18	AAGCTCAGGAGGGATAGCAT	MIR390a	0	0	4	0	0	0	0	0	0.182352	0	0	0
miR390a.19	CGCTATCCATCCTGAGTTCA	MIR390a	0	0	1	0	1	0	0	0	0.0455879	0	0.0421814	0
miR390a.20	CGCTATCCATCCTGAGTTCC	MIR390a	1	0	0	0	0	0	0.0409674	0	0	0	0	0
miR390a.21	AAGCTCAGGAGGGATAGCGTC	MIR390a	1	0	0	0	0	0	0.0409674	0	0	0	0	0
miR390a.22	TCAGGAGGGATAGCGCCATT	MIR390a	2	1	0	0	0	0	0.0819349	0.0405875	0	0	0	0
miR390a.23	AAGCTCAGGAGGGATAGCAC	MIR390a	2	0	3	0	0	0	0.0819349	0	0.136764	0	0	0
miR390a.24	TCAGGAGGGATAGCGCCATGGAA	MIR390a	1	0	0	0	0	0	0.0409674	0	0	0	0	0
cr-miR390a.1	ATCCATCCTGAGTTTTACGGCTTT	cr-MIR390a	0	0	0	1	0	1	0	0	0	0.0495932	0	0.0432522
cr-miR390a.2	TTGATCTTTTTGCACATCTCTAGC	cr-MIR390a	0	0	0	1	0	0	0	0	0	0.0495932	0	0
cr-miR390a.3	ATGGAGAATCTGTAAA	cr-MIR390a	0	0	0	4	0	2	0	0	0	0.198373	0	0.0865043
cr-miR390a.4	ATGGAGAATCTGTAAAG	cr-MIR390a	0	0	0	2	2	1	0	0	0	0.0991865	0.0843629	0.0432522
cr-miR390a.5	AACTCAGGAGGGATAGCGCC	cr-MIR390a	0	0	0	0	0	5	0	0	0	0	0	0.216261
cr-miR390a.6	ATGGAGAATCTGTAA	cr-MIR390a	0	0	0	0	0	1	0	0	0	0	0	0.0432522
cr-miR390a.7	AACTCAGGAGGGATAGCG	cr-MIR390a	0	0	0	0	0	1	0	0	0	0	0	0.0432522
cr-miR390a.8	ATGGAGAATCTGTAAAGC	cr-MIR390a	0	0	0	11	14	21	0	0	0	0.545526	0.59054	0.908296
cr-miR390a.9	CGCTATCCATCCTGAGTTC	cr-MIR390a	0	0	0	0	0	1	0	0	0	0	0	0.0432522
cr-miR390a.10	CGATGGAGAATCTGTAAAGC	cr-MIR390a	0	0	0	0	0	1	0	0	0	0	0	0.0432522
cr-miR390a.11	TGATGGAGAATCTGTAAAGC	cr-MIR390a	0	0	0	0	0	3	0	0	0	0	0	0.129757
cr-miR390a.12	GATGGAGAATCTGTAAAGC	cr-MIR390a	0	0	0	6	17	23	0	0	0	0.297559	0.717085	0.9948
cr-miR390a.13	GATGGAGAATCTGTAAAG	cr-MIR390a	0	0	0	0	1	2	0	0	0	0	0.0421814	0.0865043
