# Supplementary material for: CRISPR/Cas9-mediated fine-tuning of miRNA expression in tetraploid potato
Source: Hortic Res. 2022 Jun 30;9:uhac147. doi: 10.1093/hr/uhac147 (PMC9437727; doi:10.1093/hr/uhac147)
Supplement: Web_Material_uhac147 [file web_material_uhac147.zip › Data S6.xlsx]

## Sheet: Caption
Data S6: Predicted targets of miRNA variants from mutated and non-mutated MIR loci. For each predicted miRNA-target interaction, the target transcript identifiers, short gene name and predicted target regulation (cleavage or translational repression) are shown. For each interaction, alignment score value (Expectation; based on the Scoring schema V2 (2017), miRNA_start, miRNA_end, target_start, ta…

## Sheet: miRNA Targeting
miRNA ID	miRNA sequence	miRNA origin	Target Gene ID	Gene Description	Expectation	miRNA_start	miRNA_end	Target_start	Target_end	miRNA_aligned_fragment	alignment	Target_aligned_fragment	Inhibition
cr-miR160a.5	TGCCTGGCTCCCTGTATGCT	cr-MIR160a	Sotub11g026490.1.1	Auxin response factor 10a	0.0	1	20	1303	1322	UGCCUGGCUCCCUGUAUGCU	.:::::::::::::::::::	GGCAUACAGGGAGCCAGGCA	Cleavage
cr-miR160a.5	TGCCTGGCTCCCTGTATGCT	cr-MIR160a	Sotub09g007360.1.1	Auxin response factor 10b	0.5	1	20	1360	1379	UGCCUGGCUCCCUGUAUGCU	.::::.::::::::::::::	GGCAUGCAGGGAGCCAGGCA	Cleavage
cr-miR160a.5	TGCCTGGCTCCCTGTATGCT	cr-MIR160a	Sotub11g014100.1.1	Auxin response factor 17	0.5	1	20	295	314	UGCCUGGCUCCCUGUAUGCU	.::::.::::::::::::::	GGCAUGCAGGGAGCCAGGCA	Cleavage
cr-miR160a.6	TGCCTGGCTCCCTGTATGCCG	cr-MIR160a	Sotub11g026490.1.1	Auxin response factor 10a	0.0	1	21	1302	1322	UGCCUGGCUCCCUGUAUGCCG	::::::::::::::::::::	AGGCAUACAGGGAGCCAGGCA	Cleavage
cr-miR160a.6	TGCCTGGCTCCCTGTATGCCG	cr-MIR160a	Sotub09g007360.1.1	Auxin response factor 10b	0.5	1	21	1359	1379	UGCCUGGCUCCCUGUAUGCCG	.:::::.::::::::::::::	UGGCAUGCAGGGAGCCAGGCA	Cleavage
cr-miR160a.6	TGCCTGGCTCCCTGTATGCCG	cr-MIR160a	Sotub11g014100.1.1	Auxin response factor 17	0.5	1	21	294	314	UGCCUGGCUCCCUGUAUGCCG	:::::.::::::::::::::	GGGCAUGCAGGGAGCCAGGCA	Cleavage
cr-miR160a.7	TGGCTCCCTGTATGCCATTTG	cr-MIR160a	Sotub09g007360.1.1	Auxin response factor 10b	2.5	1	21	1355	1375	UGGCUCCCUGUAUGCCAUUUG	::::::.::::::::::	CUGCUGGCAUGCAGGGAGCCA	Cleavage
cr-miR160a.7	TGGCTCCCTGTATGCCATTTG	cr-MIR160a	Sotub11g026490.1.1	Auxin response factor 10a	3.0	1	21	1298	1318	UGGCUCCCUGUAUGCCAUUUG	::::::::::::::::	CUGCAGGCAUACAGGGAGCCA	Cleavage
cr-miR160a.8	CGCCTGGCTCCCTGTATGCCA	cr-MIR160a	Sotub11g026490.1.1	Auxin response factor 10a	1.0	1	21	1302	1322	CGCCUGGCUCCCUGUAUGCCA	:::::::::::::::::::	AGGCAUACAGGGAGCCAGGCA	Cleavage
cr-miR160a.8	CGCCTGGCTCCCTGTATGCCA	cr-MIR160a	Sotub09g007360.1.1	Auxin response factor 10b	1.5	1	21	1359	1379	CGCCUGGCUCCCUGUAUGCCA	::::::.:::::::::::::	UGGCAUGCAGGGAGCCAGGCA	Cleavage
cr-miR160a.8	CGCCTGGCTCCCTGTATGCCA	cr-MIR160a	Sotub11g014100.1.1	Auxin response factor 17	1.5	1	21	294	314	CGCCUGGCUCCCUGUAUGCCA	:::::.:::::::::::::	GGGCAUGCAGGGAGCCAGGCA	Cleavage
cr-miR160a.9	CGCCTGGCTCCCTGTATGCC	cr-MIR160a	Sotub11g026490.1.1	Auxin response factor 10a	1.0	1	20	1303	1322	CGCCUGGCUCCCUGUAUGCC	:::::::::::::::::::	GGCAUACAGGGAGCCAGGCA	Cleavage
cr-miR160a.9	CGCCTGGCTCCCTGTATGCC	cr-MIR160a	Sotub09g007360.1.1	Auxin response factor 10b	1.5	1	20	1360	1379	CGCCUGGCUCCCUGUAUGCC	:::::.:::::::::::::	GGCAUGCAGGGAGCCAGGCA	Cleavage
cr-miR160a.9	CGCCTGGCTCCCTGTATGCC	cr-MIR160a	Sotub11g014100.1.1	Auxin response factor 17	1.5	1	20	295	314	CGCCUGGCUCCCUGUAUGCC	:::::.:::::::::::::	GGCAUGCAGGGAGCCAGGCA	Cleavage
cr-miR390a.5	AACTCAGGAGGGATAGCGCC	cr-MIR390a	TC216796	TAS3	2.0	1	20	56	75	AACUCAGGAGGGAUAGCGCC	::::.::::::::::::: :	GGCGUUAUCCCUCCUGAGCU	Cleavage
cr-miR390a.12	GATGGAGAATCTGTAAAGC	cr-MIR390a	Sotub04g017050.1.1	GCN5-related N-acetyltransferase	2.0	1	19	288	306	GAUGGAGAAUCUGUAAAGC	::::: ..:::::::::::	GCUUUUUGGAUUCUCCAUC	Cleavage
cr-miR390.8	ATGGAGAATCTGTAAAGC	cr-MIR390a	No Targets	-_-	-_-	-_-	-_-	-_-	-_-	-_-	-_-	-_-	-_-
miR390a.3	ATCTGTAAAGCTCAGGAGGGATAGC	MIR390a	Sotub11g006380.1.1	SEC14-like protein 1	2.0	1	25	229	253	AUCUGUAAAGCUCAGGAGGGAUAGC	::.::: ::::::::::::::	AUCAUUCCUACUGAGCUUUACAGAG	Cleavage
miR390a.15	AAGCTCAGGAGGGATAGCA	MIR390a	Sotub04g032190.1.1	Protein phosphatase 2C containing protein expressed	2.0	1	19	270	288	AAGCUCAGGAGGGAUAGCA	::::::.:::::::: :::	UGCUAUUCCUCCUGAUCUU	Cleavage
miR390a.17	CGCTATCCATCCTGAGTTCT	MIR390a	Sotub11g015760.1.1	Vacuolar protein sorting-associated protein	2.0	1	20	501	520	CGCUAUCCAUCCUGAGUUCU	:::: ::.::::::::::.:	AGAAAUCGGGAUGGAUAGUG	Cleavage
miR390a.17	CGCTATCCATCCTGAGTTCT	MIR390a	Sotub11g015740.1.1	Vacuolar protein sorting-associated protein 13 family protein	2.0	1	20	2037	2056	CGCUAUCCAUCCUGAGUUCU	:::: ::.::::::::::.:	AGAAAUCGGGAUGGAUAGUG	Cleavage
miR390a.18	AAGCTCAGGAGGGATAGCAT	MIR390a	Sotub04g032190.1.1	Protein phosphatase 2C containing protein expressed	2.0	1	20	269	288	AAGCUCAGGAGGGAUAGCAU	.::::::.:::::::: :::	GUGCUAUUCCUCCUGAUCUU	Cleavage
miR390a.19	CGCTATCCATCCTGAGTTCA	MIR390a	Sotub11g015760.1.1	Vacuolar protein sorting-associated protein	2.0	1	20	501	520	CGCUAUCCAUCCUGAGUUCA	::: ::.::::::::::.:	AGAAAUCGGGAUGGAUAGUG	Cleavage
miR390a.19	CGCTATCCATCCTGAGTTCA	MIR390a	Sotub11g015740.1.1	Vacuolar protein sorting-associated protein 13 family protein	2.0	1	20	2037	2056	CGCUAUCCAUCCUGAGUUCA	::: ::.::::::::::.:	AGAAAUCGGGAUGGAUAGUG	Cleavage
miR390a.20	CGCTATCCATCCTGAGTTCC	MIR390a	Sotub11g015760.1.1	Vacuolar protein sorting-associated protein	2.0	1	20	501	520	CGCUAUCCAUCCUGAGUUCC	::: ::.::::::::::.:	AGAAAUCGGGAUGGAUAGUG	Cleavage
miR390a.20	CGCTATCCATCCTGAGTTCC	MIR390a	Sotub11g015740.1.1	Vacuolar protein sorting-associated protein 13 family protein	2.0	1	20	2037	2056	CGCUAUCCAUCCUGAGUUCC	::: ::.::::::::::.:	AGAAAUCGGGAUGGAUAGUG	Cleavage
miR390a.23	AAGCTCAGGAGGGATAGCAC	MIR390a	Sotub04g032190.1.1	Protein phosphatase 2C containing protein expressed	2.0	1	20	269	288	AAGCUCAGGAGGGAUAGCAC	:::::::.:::::::: :::	GUGCUAUUCCUCCUGAUCUU	Cleavage
miR390a-5p	AAGCTCAGGAGGGATAGCGCC	MIR390a	POCAU43TP	-_-	2.5	1	21	151	171	AAGCUCAGGAGGGAUAGCGCC	::::::::: ::.::::.::	AGCGCUAUCCAUCUUGAGUUU	Translation
miR390a-5p	AAGCTCAGGAGGGATAGCGCC	MIR390a	Sotub04g032190.1.1	Protein phosphatase 2C containing protein expressed	2.5	1	21	268	288	AAGCUCAGGAGGGAUAGCGCC	:.:::::.:::::::: :::	AGUGCUAUUCCUCCUGAUCUU	Cleavage
miR390a.1	CGCTATCCATCCTGAGTTTT	MIR390a	Sotub11g015760.1.1	Vacuolar protein sorting-associated protein	2.5	1	20	501	520	CGCUAUCCAUCCUGAGUUUU	:.:: ::.::::::::::.:	AGAAAUCGGGAUGGAUAGUG	Cleavage
miR390a.1	CGCTATCCATCCTGAGTTTT	MIR390a	Sotub11g015740.1.1	Vacuolar protein sorting-associated protein 13 family protein	2.5	1	20	2037	2056	CGCUAUCCAUCCUGAGUUUU	:.:: ::.::::::::::.:	AGAAAUCGGGAUGGAUAGUG	Cleavage
miR390a.1	CGCTATCCATCCTGAGTTTT	MIR390a	Sotub04g022730.1.1	Non-LTR reverse transcriptase	2.5	1	20	944	963	CGCUAUCCAUCCUGAGUUUU	::::. ::::::::.:::.:	AAAAUGCAGGAUGGGUAGUG	Cleavage
miR390a.1	CGCTATCCATCCTGAGTTTT	MIR390a	Sotub08g015530.1.1	Cellulase family protein	2.5	1	20	104	123	CGCUAUCCAUCCUGAGUUUU	:::.::: :::::::::.:	CAAAUUCAAGAUGGAUAGUG	Cleavage
miR390a-3p	CGCTATCCATCCTGAGTTTTA	MIR390a	Sotub11g015760.1.1	Vacuolar protein sorting-associated protein	2.5	1	21	500	520	CGCUAUCCAUCCUGAGUUUUA	:.:: ::.::::::::::.:	CAGAAAUCGGGAUGGAUAGUG	Cleavage
miR390a-3p	CGCTATCCATCCTGAGTTTTA	MIR390a	Sotub11g015740.1.1	Vacuolar protein sorting-associated protein 13 family protein	2.5	1	21	2036	2056	CGCUAUCCAUCCUGAGUUUUA	:.:: ::.::::::::::.:	CAGAAAUCGGGAUGGAUAGUG	Cleavage
miR390a-3p	CGCTATCCATCCTGAGTTTTA	MIR390a	Sotub04g022730.1.1	Non-LTR reverse transcriptase	2.5	1	21	943	963	CGCUAUCCAUCCUGAGUUUUA	::::. ::::::::.:::.:	GAAAAUGCAGGAUGGGUAGUG	Cleavage
miR390a-3p	CGCTATCCATCCTGAGTTTTA	MIR390a	Sotub08g015530.1.1	Cellulase family protein	2.5	1	21	103	123	CGCUAUCCAUCCUGAGUUUUA	:::.::: :::::::::.:	ACAAAUUCAAGAUGGAUAGUG	Cleavage
miR390a.3	ATCTGTAAAGCTCAGGAGGGATAGC	MIR390a	Sotub06g020260.1.1	NBS-coding resistance gene analog	2.5	1	25	2155	2178	AUCUGUAAAGCUCAGGAGGGAUAGC	:::::::: :::::::.:::::	GAGAUCCCUCC-GAGCUUUGCAGAU	Cleavage
miR390a.4	TAAAGCTCAGGAGGGATAGCG	MIR390a	POCAU43TP	-_-	2.5	1	21	153	173	UAAAGCUCAGGAGGGAUAGCG	:::::::: ::.::::.::::	CGCUAUCCAUCUUGAGUUUUA	Cleavage
miR390a.9	AGCTCAGGAGGGATAGCGCC	MIR390a	Sotub07g014340.1.1	Receptor-like kinase	2.5	1	20	2473	2492	AGCUCAGGAGGGAUAGCGCC	::.:.:.:::.::.::::::	GGUGUUGUCCUUCUUGAGCU	Cleavage
miR390a.9	AGCTCAGGAGGGATAGCGCC	MIR390a	POCAU43TP	-_-	2.5	1	20	151	170	AGCUCAGGAGGGAUAGCGCC	::::::::: ::.::::.:	AGCGCUAUCCAUCUUGAGUU	Translation
miR390a.9	AGCTCAGGAGGGATAGCGCC	MIR390a	Sotub04g032190.1.1	Protein phosphatase 2C containing protein expressed	2.5	1	20	268	287	AGCUCAGGAGGGAUAGCGCC	:.:::::.:::::::: ::	AGUGCUAUUCCUCCUGAUCU	Cleavage
miR390a.10	AAGCTCAGGAGGGATAGCGCCA	MIR390a	POCAU43TP	-_-	2.5	1	22	150	171	AAGCUCAGGAGGGAUAGCGCCA	: ::::::::: ::.::::.::	UAGCGCUAUCCAUCUUGAGUUU	Translation
miR390a.10	AAGCTCAGGAGGGATAGCGCCA	MIR390a	Sotub04g032190.1.1	Protein phosphatase 2C containing protein expressed	2.5	1	22	267	288	AAGCUCAGGAGGGAUAGCGCCA	:.:::::.:::::::: :::	GAGUGCUAUUCCUCCUGAUCUU	Cleavage
miR390a.11	CGCTATCCATCCTGAGTTTTACGG	MIR390a	Sotub04g022730.1.1	Non-LTR reverse transcriptase	2.5	1	24	940	963	CGCUAUCCAUCCUGAGUUUUACGG	: ::::. ::::::::.:::.:	AAGGAAAAUGCAGGAUGGGUAGUG	Cleavage
miR390a.11	CGCTATCCATCCTGAGTTTTACGG	MIR390a	Sotub11g015760.1.1	Vacuolar protein sorting-associated protein	2.5	1	24	497	520	CGCUAUCCAUCCUGAGUUUUACGG	:.:: ::.::::::::::.:	AAACAGAAAUCGGGAUGGAUAGUG	Cleavage
miR390a.11	CGCTATCCATCCTGAGTTTTACGG	MIR390a	Sotub11g015740.1.1	Vacuolar protein sorting-associated protein 13 family protein	2.5	1	24	2033	2056	CGCUAUCCAUCCUGAGUUUUACGG	:.:: ::.::::::::::.:	AAACAGAAAUCGGGAUGGAUAGUG	Cleavage
miR390a.11	CGCTATCCATCCTGAGTTTTACGG	MIR390a	Sotub08g015530.1.1	Cellulase family protein	2.5	1	24	100	123	CGCUAUCCAUCCUGAGUUUUACGG	:::.::: :::::::::.:	UCCACAAAUUCAAGAUGGAUAGUG	Cleavage
miR390a.12	TCAGGAGGGATAGCGCCATG	MIR390a	Sotub10g006550.1.1	Coproporphyrinogen III oxidase aerobic	2.5	1	20	469	488	UCAGGAGGGAUAGCGCCAUG	.::::.:.::: ::::::::	UAUGGUGUUAUGCCUCCUGA	Cleavage
miR390a.12	TCAGGAGGGATAGCGCCATG	MIR390a	Sotub07g014340.1.1	Receptor-like kinase	2.5	1	20	2470	2489	UCAGGAGGGAUAGCGCCAUG	.::::.:.:.:::.::.:::	UAUGGUGUUGUCCUUCUUGA	Cleavage
miR390a.12	TCAGGAGGGATAGCGCCATG	MIR390a	Sotub01g030340.1.1	G-type lectin S-receptor-like serine/threonine-protein kinase At1g61480	2.5	1	20	415	434	UCAGGAGGGAUAGCGCCAUG	:::.:.:::.::::::::	UCUGGUGUUAUUCCUCCUGA	Cleavage
miR390a.12	TCAGGAGGGATAGCGCCATG	MIR390a	PGSC0003DMC400067218	Gene of unknown function	2.5	1	20	313	332	UCAGGAGGGAUAGCGCCAUG	::::.:.:.:::.::.:::	GAUGGUGUUGUCCUUCUUGA	Cleavage
miR390a.12	TCAGGAGGGATAGCGCCATG	MIR390a	Sotub12g029050.1.1	G-type lectin S-receptor-like serine/threonine-protein kinase At5g24080	2.5	1	20	334	353	UCAGGAGGGAUAGCGCCAUG	.:::: ::::::::.::::	UAUGGAACUAUCCCUUCUGA	Cleavage
miR390a.12	TCAGGAGGGATAGCGCCATG	MIR390a	Sotub11g007900.1.1	F-box family protein	2.5	1	20	520	539	UCAGGAGGGAUAGCGCCAUG	::: : :::::.:::::::	GAUGUCACUAUCUCUCCUGA	Cleavage
miR390a.14	TCAGGAGGGATAGCGCCATGGT	MIR390a	Sotub07g014340.1.1	Receptor-like kinase	2.5	1	22	2468	2489	UCAGGAGGGAUAGCGCCAUGGU	.:.::::.:.:.:::.::.:::	GCUAUGGUGUUGUCCUUCUUGA	Cleavage
miR390a.14	TCAGGAGGGATAGCGCCATGGT	MIR390a	Sotub10g006550.1.1	Coproporphyrinogen III oxidase aerobic	2.5	1	22	467	488	UCAGGAGGGAUAGCGCCAUGGU	..::::.:.::: ::::::::	UUUAUGGUGUUAUGCCUCCUGA	Cleavage
miR390a.14	TCAGGAGGGATAGCGCCATGGT	MIR390a	Sotub01g030340.1.1	G-type lectin S-receptor-like serine/threonine-protein kinase At1g61480	2.5	1	22	413	434	UCAGGAGGGAUAGCGCCAUGGU	:. :::.:.:::.::::::::	UCUCUGGUGUUAUUCCUCCUGA	Cleavage
miR390a.14	TCAGGAGGGATAGCGCCATGGT	MIR390a	PGSC0003DMC400067218	Gene of unknown function	2.5	1	22	311	332	UCAGGAGGGAUAGCGCCAUGGU	::::.:.:.:::.::.:::	CUGAUGGUGUUGUCCUUCUUGA	Cleavage
miR390a.14	TCAGGAGGGATAGCGCCATGGT	MIR390a	Sotub12g029050.1.1	G-type lectin S-receptor-like serine/threonine-protein kinase At5g24080	2.5	1	22	332	353	UCAGGAGGGAUAGCGCCAUGGU	.:::: ::::::::.::::	UAUAUGGAACUAUCCCUUCUGA	Cleavage
miR390a.14	TCAGGAGGGATAGCGCCATGGT	MIR390a	Sotub11g007900.1.1	F-box family protein	2.5	1	22	518	539	UCAGGAGGGAUAGCGCCAUGGU	::: : :::::.:::::::	GUGAUGUCACUAUCUCUCCUGA	Cleavage
miR390a.15	AAGCTCAGGAGGGATAGCA	MIR390a	PGSC0003DMC400056673	Gene of unknown function	2.5	1	19	690	708	AAGCUCAGGAGGGAUAGCA	::::::.:::.::::: ::	UGCUAUUCCUUCUGAGAUU	Cleavage
miR390a.15	AAGCTCAGGAGGGATAGCA	MIR390a	Sotub01g030340.1.1	G-type lectin S-receptor-like serine/threonine-protein kinase At1g61480	2.5	1	19	420	438	AAGCUCAGGAGGGAUAGCA	::.:::.::::::::: ::	UGUUAUUCCUCCUGAGGUU	Cleavage
miR390a.18	AAGCTCAGGAGGGATAGCAT	MIR390a	PGSC0003DMC400056673	Gene of unknown function	2.5	1	20	689	708	AAGCUCAGGAGGGAUAGCAU	:::::::.:::.::::: ::	AUGCUAUUCCUUCUGAGAUU	Cleavage
miR390a.18	AAGCTCAGGAGGGATAGCAT	MIR390a	Sotub01g030340.1.1	G-type lectin S-receptor-like serine/threonine-protein kinase At1g61480	2.5	1	20	419	438	AAGCUCAGGAGGGAUAGCAU	.::.:::.::::::::: ::	GUGUUAUUCCUCCUGAGGUU	Cleavage
miR390a.21	AAGCTCAGGAGGGATAGCGTC	MIR390a	POCAU43TP	-_-	2.5	1	21	151	171	AAGCUCAGGAGGGAUAGCGUC	.:::::::: ::.::::.::	AGCGCUAUCCAUCUUGAGUUU	Translation
miR390a.21	AAGCTCAGGAGGGATAGCGTC	MIR390a	Sotub04g032190.1.1	Protein phosphatase 2C containing protein expressed	2.5	1	21	268	288	AAGCUCAGGAGGGAUAGCGUC	..:::::.:::::::: :::	AGUGCUAUUCCUCCUGAUCUU	Cleavage
miR390a.22	TCAGGAGGGATAGCGCCATT	MIR390a	PGSC0003DMC400067218	Gene of unknown function	2.5	1	20	313	332	UCAGGAGGGAUAGCGCCAUU	.::::.:.:.:::.::.:::	GAUGGUGUUGUCCUUCUUGA	Cleavage
miR390a.22	TCAGGAGGGATAGCGCCATT	MIR390a	Sotub01g030340.1.1	G-type lectin S-receptor-like serine/threonine-protein kinase At1g61480	2.5	1	20	415	434	UCAGGAGGGAUAGCGCCAUU	:::.:.:::.::::::::	UCUGGUGUUAUUCCUCCUGA	Cleavage
miR390a.22	TCAGGAGGGATAGCGCCATT	MIR390a	Sotub10g006550.1.1	Coproporphyrinogen III oxidase aerobic	2.5	1	20	469	488	UCAGGAGGGAUAGCGCCAUU	::::.:.::: ::::::::	UAUGGUGUUAUGCCUCCUGA	Cleavage
miR390a.22	TCAGGAGGGATAGCGCCATT	MIR390a	Sotub07g014340.1.1	Receptor-like kinase	2.5	1	20	2470	2489	UCAGGAGGGAUAGCGCCAUU	::::.:.:.:::.::.:::	UAUGGUGUUGUCCUUCUUGA	Cleavage
miR390a.22	TCAGGAGGGATAGCGCCATT	MIR390a	Sotub11g007900.1.1	F-box family protein	2.5	1	20	520	539	UCAGGAGGGAUAGCGCCAUU	.::: : :::::.:::::::	GAUGUCACUAUCUCUCCUGA	Cleavage
miR390a.22	TCAGGAGGGATAGCGCCATT	MIR390a	Sotub12g029050.1.1	G-type lectin S-receptor-like serine/threonine-protein kinase At5g24080	2.5	1	20	334	353	UCAGGAGGGAUAGCGCCAUU	:::: ::::::::.::::	UAUGGAACUAUCCCUUCUGA	Cleavage
miR390a.23	AAGCTCAGGAGGGATAGCAC	MIR390a	Sotub01g030340.1.1	G-type lectin S-receptor-like serine/threonine-protein kinase At1g61480	2.5	1	20	419	438	AAGCUCAGGAGGGAUAGCAC	:::.:::.::::::::: ::	GUGUUAUUCCUCCUGAGGUU	Cleavage
miR390a.23	AAGCTCAGGAGGGATAGCAC	MIR390a	PGSC0003DMC400056673	Gene of unknown function	2.5	1	20	689	708	AAGCUCAGGAGGGAUAGCAC	::::::.:::.::::: ::	AUGCUAUUCCUUCUGAGAUU	Cleavage
miR390a.24	TCAGGAGGGATAGCGCCATGGAA	MIR390a	Sotub10g006550.1.1	Coproporphyrinogen III oxidase aerobic	2.5	1	23	466	488	UCAGGAGGGAUAGCGCCAUGGAA	:..::::.:.::: ::::::::	GUUUAUGGUGUUAUGCCUCCUGA	Cleavage
miR390a.24	TCAGGAGGGATAGCGCCATGGAA	MIR390a	Sotub01g030340.1.1	G-type lectin S-receptor-like serine/threonine-protein kinase At1g61480	2.5	1	23	412	434	UCAGGAGGGAUAGCGCCAUGGAA	::. :::.:.:::.::::::::	CUCUCUGGUGUUAUUCCUCCUGA	Cleavage
miR390a.24	TCAGGAGGGATAGCGCCATGGAA	MIR390a	Sotub07g014340.1.1	Receptor-like kinase	2.5	1	23	2467	2489	UCAGGAGGGAUAGCGCCAUGGAA	:.::::.:.:.:::.::.:::	AGCUAUGGUGUUGUCCUUCUUGA	Cleavage
miR390a.24	TCAGGAGGGATAGCGCCATGGAA	MIR390a	Sotub12g029050.1.1	G-type lectin S-receptor-like serine/threonine-protein kinase At5g24080	2.5	1	23	331	353	UCAGGAGGGAUAGCGCCAUGGAA	:: .:::: ::::::::.::::	UUAUAUGGAACUAUCCCUUCUGA	Cleavage
miR390a.24	TCAGGAGGGATAGCGCCATGGAA	MIR390a	PGSC0003DMC400067218	Gene of unknown function	2.5	1	23	310	332	UCAGGAGGGAUAGCGCCAUGGAA	::::.:.:.:::.::.:::	ACUGAUGGUGUUGUCCUUCUUGA	Cleavage
miR390a.24	TCAGGAGGGATAGCGCCATGGAA	MIR390a	Sotub11g007900.1.1	F-box family protein	2.5	1	23	517	539	UCAGGAGGGAUAGCGCCAUGGAA	::: : :::::.:::::::	UGUGAUGUCACUAUCUCUCCUGA	Cleavage
miR390a-5p	AAGCTCAGGAGGGATAGCGCC	MIR390a	Sotub01g030340.1.1	G-type lectin S-receptor-like serine/threonine-protein kinase At1g61480	3.0	1	21	418	438	AAGCUCAGGAGGGAUAGCGCC	::.:.:::.::::::::: ::	GGUGUUAUUCCUCCUGAGGUU	Cleavage
miR390a-5p	AAGCTCAGGAGGGATAGCGCC	MIR390a	Sotub09g021220.1.1	Receptor protein kinase-like protein	3.0	1	21	979	999	AAGCUCAGGAGGGAUAGCGCC	::::.:::.::::::::	UCAACUAUUCCUUCUGAGCUU	Cleavage
miR390a-5p	AAGCTCAGGAGGGATAGCGCC	MIR390a	PGSC0003DMC400056673	Gene of unknown function	3.0	1	21	688	708	AAGCUCAGGAGGGAUAGCGCC	.:::::.:::.::::: ::	AAUGCUAUUCCUUCUGAGAUU	Cleavage
miR390a.1	CGCTATCCATCCTGAGTTTT	MIR390a	POCAU43TP	-_-	3.0	1	20	103	122	CGCUAUCCAUCCUGAGUUUU	:::.::::::: :::::::	AAAGCUCAGGAGGGAUAGCA	Cleavage
miR390a.1	CGCTATCCATCCTGAGTTTT	MIR390a	Sotub02g006330.1.1	Mutator-like transposase	3.0	1	20	165	184	CGCUAUCCAUCCUGAGUUUU	.::: :. ::::::::::::	GAAAGUUUGGAUGGAUAGCG	Cleavage
miR390a-3p	CGCTATCCATCCTGAGTTTTA	MIR390a	POCAU43TP	-_-	3.0	1	21	102	122	CGCUAUCCAUCCUGAGUUUUA	::::.::::::: :::::::	UAAAGCUCAGGAGGGAUAGCA	Cleavage
miR390a-3p	CGCTATCCATCCTGAGTTTTA	MIR390a	Sotub02g006330.1.1	Mutator-like transposase	3.0	1	21	164	184	CGCUAUCCAUCCUGAGUUUUA	.::: :. ::::::::::::	GGAAAGUUUGGAUGGAUAGCG	Cleavage
miR390a.3	ATCTGTAAAGCTCAGGAGGGATAGC	MIR390a	Sotub02g021760.1.1	NADH dehydrogenase	3.0	1	25	616	640	AUCUGUAAAGCUCAGGAGGGAUAGC	.::.::: ::::: ::::::::	GGAGUCUCUCAUGAGCAUUACAGAU	Cleavage
miR390a.3	ATCTGTAAAGCTCAGGAGGGATAGC	MIR390a	Sotub02g030270.1.1	Kinesin-like protein	3.0	1	25	2047	2071	AUCUGUAAAGCUCAGGAGGGAUAGC	.::::.::::.:::.::: :	AGGCAUCCUCUUGAGUUUUGCAGUU	Cleavage
miR390a.3	ATCTGTAAAGCTCAGGAGGGATAGC	MIR390a	Sotub01g030240.1.1	Os03g0825600 protein	3.0	1	25	544	568	AUCUGUAAAGCUCAGGAGGGAUAGC	:::::::::::: :::.:	GACCUAACUCCUGAGCUUUUCAGGU	Cleavage
miR390a.4	TAAAGCTCAGGAGGGATAGCG	MIR390a	Sotub12g010900.1.1	Beta-amyrin synthase	3.0	1	21	708	728	UAAAGCUCAGGAGGGAUAGCG	: :: :::::::::.:::.	UCCAAUGCCUCCUGAGUUUUG	Cleavage
miR390a.5	TGCACATCTCTAGCGCTATCCATC	MIR390a	Sotub09g008680.1.1	Unknown Protein	3.0	1	24	85	108	UGCACAUCUCUAGCGCUAUCCAUC	::.:::.:: ::.::::::	UCUUCAUGGCGUUAUAGGUGUGCA	Translation
miR390a.5	TGCACATCTCTAGCGCTATCCATC	MIR390a	Sotub09g008720.1.1	CHP-rich zinc finger protein-like	3.0	1	24	451	474	UGCACAUCUCUAGCGCUAUCCAUC	::.:::.:: ::.::::::	UCUUCAUGGCGUUAUAGGUGUGCA	Translation
miR390a.5	TGCACATCTCTAGCGCTATCCATC	MIR390a	Sotub01g022830.1.1	At2g23590-like protein	3.0	1	24	2139	2162	UGCACAUCUCUAGCGCUAUCCAUC	:::: :.:.:::::::::	UGAAUAUAGAGUUGGAGAUGUGCC	Cleavage
miR390a.6	CTAGCGCTATCCATCCTGAGT	MIR390a	Sotub09g017020.1.1	Unknown Protein	3.0	1	21	160	180	CUAGCGCUAUCCAUCCUGAGU	: ::.:::::: :.:::.:::	AGUCGGGAUGGCUGGCGUUAG	Translation
miR390a.6	CTAGCGCTATCCATCCTGAGT	MIR390a	Sotub06g027000.1.1	Unknown Protein	3.0	1	21	717	737	CUAGCGCUAUCCAUCCUGAGU	:::::::::::: :::::	GGUCAGGAUGGAUAUAGCUAG	Cleavage
miR390a.6	CTAGCGCTATCCATCCTGAGT	MIR390a	Sotub04g016870.1.1	Alpha-glucosidase	3.0	1	21	1411	1431	CUAGCGCUAUCCAUCCUGAGU	:.: :::::::.:.:::.:	GAUUAUGAUGGAUGGUGCUGG	Cleavage
miR390a.6	CTAGCGCTATCCATCCTGAGT	MIR390a	Sotub06g034480.1.1	Polycomb group ring finger 1	3.0	1	21	481	500	CUAGCGCUAUCCAUCCUGAGU	:::: :::::::::::::	GAUCAGC-UGGAUAGCGCUAG	Cleavage
miR390a.9	AGCTCAGGAGGGATAGCGCC	MIR390a	Sotub01g030340.1.1	G-type lectin S-receptor-like serine/threonine-protein kinase At1g61480	3.0	1	20	418	437	AGCUCAGGAGGGAUAGCGCC	::.:.:::.::::::::: :	GGUGUUAUUCCUCCUGAGGU	Cleavage
miR390a.10	AAGCTCAGGAGGGATAGCGCCA	MIR390a	Sotub01g030340.1.1	G-type lectin S-receptor-like serine/threonine-protein kinase At1g61480	3.0	1	22	417	438	AAGCUCAGGAGGGAUAGCGCCA	:::.:.:::.::::::::: ::	UGGUGUUAUUCCUCCUGAGGUU	Cleavage
miR390a.10	AAGCTCAGGAGGGATAGCGCCA	MIR390a	Sotub09g021220.1.1	Receptor protein kinase-like protein	3.0	1	22	978	999	AAGCUCAGGAGGGAUAGCGCCA	::::.:::.::::::::	UUCAACUAUUCCUUCUGAGCUU	Cleavage
miR390a.10	AAGCTCAGGAGGGATAGCGCCA	MIR390a	PGSC0003DMC400056673	Gene of unknown function	3.0	1	22	687	708	AAGCUCAGGAGGGAUAGCGCCA	.:::::.:::.::::: ::	CAAUGCUAUUCCUUCUGAGAUU	Cleavage
miR390a.11	CGCTATCCATCCTGAGTTTTACGG	MIR390a	POCAU43TP	-_-	3.0	1	24	99	122	CGCUAUCCAUCCUGAGUUUUACGG	:. ::::.::::::: :::::::	CUAUAAAGCUCAGGAGGGAUAGCA	Cleavage
miR390a.12	TCAGGAGGGATAGCGCCATG	MIR390a	MICRO.14513.C1	P13284: Gamma-interferon-inducible lysosomal thiol reductase precursor	3.0	1	20	451	470	UCAGGAGGGAUAGCGCCAUG	::::: :::: ::.::::::	CAUGGAGCUAGCCUUCCUGA	Translation
miR390a.12	TCAGGAGGGATAGCGCCATG	MIR390a	PGSC0003DMC400068135	Gene of unknown function	3.0	1	20	334	353	UCAGGAGGGAUAGCGCCAUG	::::.:::::::.: .:::	GAUGGUGCUAUCCUUGUUGA	Cleavage
miR390a.12	TCAGGAGGGATAGCGCCATG	MIR390a	Sotub02g033880.1.1	Hydrolase alpha/beta fold family protein	3.0	1	20	208	227	UCAGGAGGGAUAGCGCCAUG	.:::.:::.:.:::..:::	GGUGGUGCUGUUCCUUUUGA	Cleavage
miR390a.12	TCAGGAGGGATAGCGCCATG	MIR390a	POCAU43TP	-_-	3.0	1	20	148	167	UCAGGAGGGAUAGCGCCAUG	.:: ::::::::: ::.:::	UAUAGCGCUAUCCAUCUUGA	Cleavage
miR390a.12	TCAGGAGGGATAGCGCCATG	MIR390a	Sotub01g026620.1.1	Retinoblastoma-binding protein 8	3.0	1	20	1951	1970	UCAGGAGGGAUAGCGCCAUG	.::: .:::.:.:.::::::	UAUGAUGCUGUUCUUCCUGA	Cleavage
miR390a.12	TCAGGAGGGATAGCGCCATG	MIR390a	Sotub09g005170.1.1	Mitochondrial inner membrane protease subunit 2	3.0	1	20	394	413	UCAGGAGGGAUAGCGCCAUG	:::: :::::::::.::.	UUUGGCCCUAUCCCUCUUGG	Cleavage
miR390a.12	TCAGGAGGGATAGCGCCATG	MIR390a	PGSC0003DMC400058736	Gene of unknown function	3.0	1	20	550	569	UCAGGAGGGAUAGCGCCAUG	:: ::::.:.::::::::	GCUGCCGCUGUUCCUCCUGA	Cleavage
miR390a.12	TCAGGAGGGATAGCGCCATG	MIR390a	PGSC0003DMC400066140	Polyprotein protein	3.0	1	20	820	839	UCAGGAGGGAUAGCGCCAUG	.::: :::.:.:::.::::	AGUGGAGCUGUUCCUUCUGA	Cleavage
miR390a.12	TCAGGAGGGATAGCGCCATG	MIR390a	Sotub05g027590.1.1	60S acidic ribosomal protein P0	3.0	1	20	367	386	UCAGGAGGGAUAGCGCCAUG	::: .:.:.:::::::::.	GAUGUUGUUGUCCCUCCUGG	Cleavage
miR390a.12	TCAGGAGGGATAGCGCCATG	MIR390a	Sotub07g027440.1.1	Protein recA	3.0	1	20	160	179	UCAGGAGGGAUAGCGCCAUG	::::: :: ::.:::::::	AAUGGCACUUUCUCUCCUGA	Translation
miR390a.12	TCAGGAGGGATAGCGCCATG	MIR390a	Sotub06g024900.1.1	Trafficking protein particle complex subunit 9	3.0	1	20	2464	2483	UCAGGAGGGAUAGCGCCAUG	:::: ::::.:::::::.	AAUGGAUCUAUUCCUCCUGG	Cleavage
miR390a.14	TCAGGAGGGATAGCGCCATGGT	MIR390a	POCAU43TP	-_-	3.0	1	22	146	167	UCAGGAGGGAUAGCGCCAUGGU	:.:: ::::::::: ::.:::	UCUAUAGCGCUAUCCAUCUUGA	Cleavage
miR390a.14	TCAGGAGGGATAGCGCCATGGT	MIR390a	MICRO.14513.C1	P13284: Gamma-interferon-inducible lysosomal thiol reductase precursor	3.0	1	22	449	470	UCAGGAGGGAUAGCGCCAUGGU	::::: :::: ::.::::::	GACAUGGAGCUAGCCUUCCUGA	Translation
miR390a.14	TCAGGAGGGATAGCGCCATGGT	MIR390a	PGSC0003DMC400068135	Gene of unknown function	3.0	1	22	332	353	UCAGGAGGGAUAGCGCCAUGGU	: ::::.:::::::.: .:::	CCGAUGGUGCUAUCCUUGUUGA	Cleavage
miR390a.14	TCAGGAGGGATAGCGCCATGGT	MIR390a	Sotub09g005170.1.1	Mitochondrial inner membrane protease subunit 2	3.0	1	22	392	413	UCAGGAGGGAUAGCGCCAUGGU	:. :::: :::::::::.::.	CCUUUGGCCCUAUCCCUCUUGG	Cleavage
miR390a.14	TCAGGAGGGATAGCGCCATGGT	MIR390a	Sotub01g026620.1.1	Retinoblastoma-binding protein 8	3.0	1	22	1949	1970	UCAGGAGGGAUAGCGCCAUGGU	..::: .:::.:.:.::::::	UUUAUGAUGCUGUUCUUCCUGA	Cleavage
miR390a.14	TCAGGAGGGATAGCGCCATGGT	MIR390a	Sotub02g033880.1.1	Hydrolase alpha/beta fold family protein	3.0	1	22	206	227	UCAGGAGGGAUAGCGCCAUGGU	.:::.:::.:.:::..:::	GAGGUGGUGCUGUUCCUUUUGA	Cleavage
miR390a.14	TCAGGAGGGATAGCGCCATGGT	MIR390a	PGSC0003DMC400058736	Gene of unknown function	3.0	1	22	548	569	UCAGGAGGGAUAGCGCCAUGGU	:: ::::.:.::::::::	CAGCUGCCGCUGUUCCUCCUGA	Cleavage
miR390a.14	TCAGGAGGGATAGCGCCATGGT	MIR390a	PGSC0003DMC400066140	Polyprotein protein	3.0	1	22	818	839	UCAGGAGGGAUAGCGCCAUGGU	: .::: :::.:.:::.::::	CCAGUGGAGCUGUUCCUUCUGA	Cleavage
miR390a.14	TCAGGAGGGATAGCGCCATGGT	MIR390a	Sotub07g027440.1.1	Protein recA	3.0	1	22	158	179	UCAGGAGGGAUAGCGCCAUGGU	: ::::: :: ::.:::::::	UCAAUGGCACUUUCUCUCCUGA	Translation
miR390a.14	TCAGGAGGGATAGCGCCATGGT	MIR390a	Sotub05g027590.1.1	60S acidic ribosomal protein P0	3.0	1	22	365	386	UCAGGAGGGAUAGCGCCAUGGU	::: .:.:.:::::::::.	UUGAUGUUGUUGUCCCUCCUGG	Cleavage
miR390a.14	TCAGGAGGGATAGCGCCATGGT	MIR390a	Sotub06g024900.1.1	Trafficking protein particle complex subunit 9	3.0	1	22	2462	2483	UCAGGAGGGAUAGCGCCAUGGU	:::: ::::.:::::::.	CAAAUGGAUCUAUUCCUCCUGG	Cleavage
miR390a.15	AAGCTCAGGAGGGATAGCA	MIR390a	Sotub09g021220.1.1	Receptor protein kinase-like protein	3.0	1	19	981	999	AAGCUCAGGAGGGAUAGCA	::::.:::.::::::::	AACUAUUCCUUCUGAGCUU	Cleavage
miR390a.15	AAGCTCAGGAGGGATAGCA	MIR390a	PGSC0003DMC400057432	Gene of unknown function	3.0	1	19	27	45	AAGCUCAGGAGGGAUAGCA	::::::.::::::::: :	UGCUAUUCCUCCUGAGGUG	Cleavage
miR390a.15	AAGCTCAGGAGGGATAGCA	MIR390a	Sotub07g014340.1.1	Receptor-like kinase	3.0	1	19	2475	2493	AAGCUCAGGAGGGAUAGCA	::.:.:::.::.::::::	UGUUGUCCUUCUUGAGCUG	Cleavage
miR390a.15	AAGCTCAGGAGGGATAGCA	MIR390a	PGSC0003DMC400056748	Conserved gene of unknown function	3.0	1	19	312	330	AAGCUCAGGAGGGAUAGCA	:::::: ::::: ::::::	UGCUAUGCCUCCAGAGCUU	Cleavage
miR390a.15	AAGCTCAGGAGGGATAGCA	MIR390a	Sotub09g019920.1.1	Unknown Protein	3.0	1	19	435	453	AAGCUCAGGAGGGAUAGCA	:::::: ::::: ::::::	UGCUAUGCCUCCAGAGCUU	Cleavage
miR390a.15	AAGCTCAGGAGGGATAGCA	MIR390a	STMGY58TV	-_-	3.0	1	19	719	737	AAGCUCAGGAGGGAUAGCA	::::::.:. :.:::::::	UGCUAUUCUGCUUGAGCUU	Translation
miR390a.15	AAGCTCAGGAGGGATAGCA	MIR390a	Sotub09g024050.1.1	FRIGIDA	3.0	1	19	870	888	AAGCUCAGGAGGGAUAGCA	:::::::.:::.::. :::	UGCUAUCUCUCUUGGCCUU	Cleavage
miR390a.15	AAGCTCAGGAGGGATAGCA	MIR390a	Sotub02g031410.1.1	G-type lectin S-receptor-like serine/threonine-protein kinase At1g34300	3.0	1	19	540	558	AAGCUCAGGAGGGAUAGCA	::::.:.:::..::.:.::	UGCUGUUCCUUUUGGGUUU	Cleavage
miR390a.15	AAGCTCAGGAGGGATAGCA	MIR390a	Sotub11g005240.1.1	Ethylene receptor	3.0	1	19	177	195	AAGCUCAGGAGGGAUAGCA	: :::::::::.::::.:	UUCUAUCCCUCUUGAGUUG	Cleavage
miR390a.15	AAGCTCAGGAGGGATAGCA	MIR390a	Sotub06g032670.1.1	Receptor kinase-like protein	3.0	1	19	369	387	AAGCUCAGGAGGGAUAGCA	::. :::::::: ::::::	UGUAAUCCCUCCAGAGCUU	Cleavage
miR390a.15	AAGCTCAGGAGGGATAGCA	MIR390a	Sotub07g023680.1.1	Receptor-like kinase	3.0	1	19	765	783	AAGCUCAGGAGGGAUAGCA	::: ::.::::::::: ::	UGCAAUUCCUCCUGAGGUU	Cleavage
miR390a.15	AAGCTCAGGAGGGATAGCA	MIR390a	Sotub03g016320.1.1	Unknown Protein	3.0	1	19	273	291	AAGCUCAGGAGGGAUAGCA	:::: ::::..:::::::	UGCUUCCCCUUUUGAGCUU	Cleavage
miR390a.15	AAGCTCAGGAGGGATAGCA	MIR390a	Sotub02g014700.1.1	Chromodomain helicase DNA binding protein 5	3.0	1	19	4860	4878	AAGCUCAGGAGGGAUAGCA	:::: .:::::::::.::	UGCUCCUCCUCCUGAGUUU	Cleavage
miR390a.16	CAGGAGGGATAGCGCCATGGAA	MIR390a	Sotub10g006550.1.1	Coproporphyrinogen III oxidase aerobic	3.0	1	22	466	487	CAGGAGGGAUAGCGCCAUGGAA	:..::::.:.::: :::::::	GUUUAUGGUGUUAUGCCUCCUG	Cleavage
miR390a.16	CAGGAGGGATAGCGCCATGGAA	MIR390a	Sotub01g030340.1.1	G-type lectin S-receptor-like serine/threonine-protein kinase At1g61480	3.0	1	22	412	433	CAGGAGGGAUAGCGCCAUGGAA	::. :::.:.:::.:::::::	CUCUCUGGUGUUAUUCCUCCUG	Cleavage
miR390a.16	CAGGAGGGATAGCGCCATGGAA	MIR390a	Sotub07g014340.1.1	Receptor-like kinase	3.0	1	22	2467	2488	CAGGAGGGAUAGCGCCAUGGAA	:.::::.:.:.:::.::.::	AGCUAUGGUGUUGUCCUUCUUG	Cleavage
miR390a.16	CAGGAGGGATAGCGCCATGGAA	MIR390a	MICRO.14513.C1	P13284: Gamma-interferon-inducible lysosomal thiol reductase precursor	3.0	1	22	448	469	CAGGAGGGAUAGCGCCAUGGAA	::::: :::: ::.:::::	UGACAUGGAGCUAGCCUUCCUG	Cleavage
miR390a.17	CGCTATCCATCCTGAGTTCT	MIR390a	Sotub08g023600.1.1	Hydroxycinnamoyl CoA shikimate/quinate hydroxycinnamoyltransferase	3.0	1	20	200	219	CGCUAUCCAUCCUGAGUUCU	:.:.:::::::::::.:.	CGGAUUCAGGAUGGAUGGUC	Cleavage
miR390a.18	AAGCTCAGGAGGGATAGCAT	MIR390a	STMGY58TV	-_-	3.0	1	20	718	737	AAGCUCAGGAGGGAUAGCAU	:::::::.:. :.:::::::	AUGCUAUUCUGCUUGAGCUU	Translation
miR390a.18	AAGCTCAGGAGGGATAGCAT	MIR390a	Sotub07g014340.1.1	Receptor-like kinase	3.0	1	20	2474	2493	AAGCUCAGGAGGGAUAGCAU	.::.:.:::.::.::::::	GUGUUGUCCUUCUUGAGCUG	Cleavage
miR390a.18	AAGCTCAGGAGGGATAGCAT	MIR390a	Sotub02g031410.1.1	G-type lectin S-receptor-like serine/threonine-protein kinase At1g34300	3.0	1	20	539	558	AAGCUCAGGAGGGAUAGCAU	.::::.:.:::..::.:.::	GUGCUGUUCCUUUUGGGUUU	Cleavage
miR390a.18	AAGCTCAGGAGGGATAGCAT	MIR390a	Sotub09g021220.1.1	Receptor protein kinase-like protein	3.0	1	20	980	999	AAGCUCAGGAGGGAUAGCAU	::::.:::.::::::::	CAACUAUUCCUUCUGAGCUU	Cleavage
miR390a.18	AAGCTCAGGAGGGATAGCAT	MIR390a	PGSC0003DMC400057432	Gene of unknown function	3.0	1	20	26	45	AAGCUCAGGAGGGAUAGCAU	::::::.::::::::: :	CUGCUAUUCCUCCUGAGGUG	Cleavage
miR390a.18	AAGCTCAGGAGGGATAGCAT	MIR390a	PGSC0003DMC400056748	Conserved gene of unknown function	3.0	1	20	311	330	AAGCUCAGGAGGGAUAGCAU	:::::: ::::: ::::::	CUGCUAUGCCUCCAGAGCUU	Cleavage
miR390a.18	AAGCTCAGGAGGGATAGCAT	MIR390a	Sotub09g019920.1.1	Unknown Protein	3.0	1	20	434	453	AAGCUCAGGAGGGAUAGCAU	:::::: ::::: ::::::	CUGCUAUGCCUCCAGAGCUU	Cleavage
miR390a.18	AAGCTCAGGAGGGATAGCAT	MIR390a	Sotub09g024050.1.1	FRIGIDA	3.0	1	20	869	888	AAGCUCAGGAGGGAUAGCAU	:::::::.:::.::. :::	UUGCUAUCUCUCUUGGCCUU	Cleavage
miR390a.18	AAGCTCAGGAGGGATAGCAT	MIR390a	Sotub06g032670.1.1	Receptor kinase-like protein	3.0	1	20	368	387	AAGCUCAGGAGGGAUAGCAU	.::. :::::::: ::::::	GUGUAAUCCCUCCAGAGCUU	Cleavage
miR390a.18	AAGCTCAGGAGGGATAGCAT	MIR390a	Sotub07g023680.1.1	Receptor-like kinase	3.0	1	20	764	783	AAGCUCAGGAGGGAUAGCAU	.::: ::.::::::::: ::	GUGCAAUUCCUCCUGAGGUU	Cleavage
miR390a.18	AAGCTCAGGAGGGATAGCAT	MIR390a	Sotub11g005240.1.1	Ethylene receptor	3.0	1	20	176	195	AAGCUCAGGAGGGAUAGCAU	: :::::::::.::::.:	UUUCUAUCCCUCUUGAGUUG	Cleavage
miR390a.18	AAGCTCAGGAGGGATAGCAT	MIR390a	Sotub03g016320.1.1	Unknown Protein	3.0	1	20	272	291	AAGCUCAGGAGGGAUAGCAU	:::: ::::..:::::::	CUGCUUCCCCUUUUGAGCUU	Cleavage
miR390a.18	AAGCTCAGGAGGGATAGCAT	MIR390a	Sotub02g014700.1.1	Chromodomain helicase DNA binding protein 5	3.0	1	20	4859	4878	AAGCUCAGGAGGGAUAGCAU	:::: .:::::::::.::	UUGCUCCUCCUCCUGAGUUU	Cleavage
miR390a.19	CGCTATCCATCCTGAGTTCA	MIR390a	Sotub08g023600.1.1	Hydroxycinnamoyl CoA shikimate/quinate hydroxycinnamoyltransferase	3.0	1	20	200	219	CGCUAUCCAUCCUGAGUUCA	:.:.:::::::::::.:.	CGGAUUCAGGAUGGAUGGUC	Cleavage
miR390a.20	CGCTATCCATCCTGAGTTCC	MIR390a	Sotub08g023600.1.1	Hydroxycinnamoyl CoA shikimate/quinate hydroxycinnamoyltransferase	3.0	1	20	200	219	CGCUAUCCAUCCUGAGUUCC	:.:.:::::::::::.:.	CGGAUUCAGGAUGGAUGGUC	Cleavage
miR390a.21	AAGCTCAGGAGGGATAGCGTC	MIR390a	Sotub01g030340.1.1	G-type lectin S-receptor-like serine/threonine-protein kinase At1g61480	3.0	1	21	418	438	AAGCUCAGGAGGGAUAGCGUC	:..:.:::.::::::::: ::	GGUGUUAUUCCUCCUGAGGUU	Cleavage
miR390a.21	AAGCTCAGGAGGGATAGCGTC	MIR390a	PGSC0003DMC400056673	Gene of unknown function	3.0	1	21	688	708	AAGCUCAGGAGGGAUAGCGUC	:.:::::.:::.::::: ::	AAUGCUAUUCCUUCUGAGAUU	Cleavage
miR390a.21	AAGCTCAGGAGGGATAGCGTC	MIR390a	Sotub09g021220.1.1	Receptor protein kinase-like protein	3.0	1	21	979	999	AAGCUCAGGAGGGAUAGCGUC	::::.:::.::::::::	UCAACUAUUCCUUCUGAGCUU	Cleavage
miR390a.22	TCAGGAGGGATAGCGCCATT	MIR390a	PGSC0003DMC400068135	Gene of unknown function	3.0	1	20	334	353	UCAGGAGGGAUAGCGCCAUU	.::::.:::::::.: .:::	GAUGGUGCUAUCCUUGUUGA	Cleavage
miR390a.22	TCAGGAGGGATAGCGCCATT	MIR390a	PGSC0003DMC400066140	Polyprotein protein	3.0	1	20	820	839	UCAGGAGGGAUAGCGCCAUU	:.::: :::.:.:::.::::	AGUGGAGCUGUUCCUUCUGA	Cleavage
miR390a.22	TCAGGAGGGATAGCGCCATT	MIR390a	Sotub02g033880.1.1	Hydrolase alpha/beta fold family protein	3.0	1	20	208	227	UCAGGAGGGAUAGCGCCAUU	..:::.:::.:.:::..:::	GGUGGUGCUGUUCCUUUUGA	Cleavage
miR390a.22	TCAGGAGGGATAGCGCCATT	MIR390a	Sotub07g027440.1.1	Protein recA	3.0	1	20	160	179	UCAGGAGGGAUAGCGCCAUU	:::::: :: ::.:::::::	AAUGGCACUUUCUCUCCUGA	Translation
miR390a.22	TCAGGAGGGATAGCGCCATT	MIR390a	Sotub05g027590.1.1	60S acidic ribosomal protein P0	3.0	1	20	367	386	UCAGGAGGGAUAGCGCCAUU	.::: .:.:.:::::::::.	GAUGUUGUUGUCCCUCCUGG	Cleavage
miR390a.22	TCAGGAGGGATAGCGCCATT	MIR390a	Sotub06g024900.1.1	Trafficking protein particle complex subunit 9	3.0	1	20	2464	2483	UCAGGAGGGAUAGCGCCAUU	::::: ::::.:::::::.	AAUGGAUCUAUUCCUCCUGG	Cleavage
miR390a.22	TCAGGAGGGATAGCGCCATT	MIR390a	Sotub09g005170.1.1	Mitochondrial inner membrane protease subunit 2	3.0	1	20	394	413	UCAGGAGGGAUAGCGCCAUU	:::: :::::::::.::.	UUUGGCCCUAUCCCUCUUGG	Cleavage
miR390a.22	TCAGGAGGGATAGCGCCATT	MIR390a	PGSC0003DMC400058736	Gene of unknown function	3.0	1	20	550	569	UCAGGAGGGAUAGCGCCAUU	:: ::::.:.::::::::	GCUGCCGCUGUUCCUCCUGA	Cleavage
miR390a.22	TCAGGAGGGATAGCGCCATT	MIR390a	POCAU43TP	-_-	3.0	1	20	148	167	UCAGGAGGGAUAGCGCCAUU	:: ::::::::: ::.:::	UAUAGCGCUAUCCAUCUUGA	Cleavage
miR390a.22	TCAGGAGGGATAGCGCCATT	MIR390a	MICRO.14513.C1	P13284: Gamma-interferon-inducible lysosomal thiol reductase precursor	3.0	1	20	451	470	UCAGGAGGGAUAGCGCCAUU	:::: :::: ::.::::::	CAUGGAGCUAGCCUUCCUGA	Translation
miR390a.22	TCAGGAGGGATAGCGCCATT	MIR390a	Sotub01g026620.1.1	Retinoblastoma-binding protein 8	3.0	1	20	1951	1970	UCAGGAGGGAUAGCGCCAUU	::: .:::.:.:.::::::	UAUGAUGCUGUUCUUCCUGA	Cleavage
miR390a.23	AAGCTCAGGAGGGATAGCAC	MIR390a	Sotub07g014340.1.1	Receptor-like kinase	3.0	1	20	2474	2493	AAGCUCAGGAGGGAUAGCAC	:::.:.:::.::.::::::	GUGUUGUCCUUCUUGAGCUG	Cleavage
miR390a.23	AAGCTCAGGAGGGATAGCAC	MIR390a	Sotub02g031410.1.1	G-type lectin S-receptor-like serine/threonine-protein kinase At1g34300	3.0	1	20	539	558	AAGCUCAGGAGGGAUAGCAC	:::::.:.:::..::.:.::	GUGCUGUUCCUUUUGGGUUU	Cleavage
miR390a.23	AAGCTCAGGAGGGATAGCAC	MIR390a	Sotub06g032670.1.1	Receptor kinase-like protein	3.0	1	20	368	387	AAGCUCAGGAGGGAUAGCAC	:::. :::::::: ::::::	GUGUAAUCCCUCCAGAGCUU	Cleavage
miR390a.23	AAGCTCAGGAGGGATAGCAC	MIR390a	Sotub07g023680.1.1	Receptor-like kinase	3.0	1	20	764	783	AAGCUCAGGAGGGAUAGCAC	:::: ::.::::::::: ::	GUGCAAUUCCUCCUGAGGUU	Cleavage
miR390a.23	AAGCTCAGGAGGGATAGCAC	MIR390a	Sotub09g021220.1.1	Receptor protein kinase-like protein	3.0	1	20	980	999	AAGCUCAGGAGGGAUAGCAC	::::.:::.::::::::	CAACUAUUCCUUCUGAGCUU	Cleavage
miR390a.23	AAGCTCAGGAGGGATAGCAC	MIR390a	PGSC0003DMC400057432	Gene of unknown function	3.0	1	20	26	45	AAGCUCAGGAGGGAUAGCAC	::::::.::::::::: :	CUGCUAUUCCUCCUGAGGUG	Cleavage
miR390a.23	AAGCTCAGGAGGGATAGCAC	MIR390a	PGSC0003DMC400056748	Conserved gene of unknown function	3.0	1	20	311	330	AAGCUCAGGAGGGAUAGCAC	:::::: ::::: ::::::	CUGCUAUGCCUCCAGAGCUU	Cleavage
miR390a.23	AAGCTCAGGAGGGATAGCAC	MIR390a	Sotub09g019920.1.1	Unknown Protein	3.0	1	20	434	453	AAGCUCAGGAGGGAUAGCAC	:::::: ::::: ::::::	CUGCUAUGCCUCCAGAGCUU	Cleavage
miR390a.23	AAGCTCAGGAGGGATAGCAC	MIR390a	STMGY58TV	-_-	3.0	1	20	718	737	AAGCUCAGGAGGGAUAGCAC	::::::.:. :.:::::::	AUGCUAUUCUGCUUGAGCUU	Translation
miR390a.23	AAGCTCAGGAGGGATAGCAC	MIR390a	Sotub09g024050.1.1	FRIGIDA	3.0	1	20	869	888	AAGCUCAGGAGGGAUAGCAC	:::::::.:::.::. :::	UUGCUAUCUCUCUUGGCCUU	Cleavage
miR390a.23	AAGCTCAGGAGGGATAGCAC	MIR390a	Sotub11g005240.1.1	Ethylene receptor	3.0	1	20	176	195	AAGCUCAGGAGGGAUAGCAC	: :::::::::.::::.:	UUUCUAUCCCUCUUGAGUUG	Cleavage
miR390a.23	AAGCTCAGGAGGGATAGCAC	MIR390a	Sotub03g016320.1.1	Unknown Protein	3.0	1	20	272	291	AAGCUCAGGAGGGAUAGCAC	:::: ::::..:::::::	CUGCUUCCCCUUUUGAGCUU	Cleavage
miR390a.23	AAGCTCAGGAGGGATAGCAC	MIR390a	Sotub02g014700.1.1	Chromodomain helicase DNA binding protein 5	3.0	1	20	4859	4878	AAGCUCAGGAGGGAUAGCAC	:::: .:::::::::.::	UUGCUCCUCCUCCUGAGUUU	Cleavage
miR390a.24	TCAGGAGGGATAGCGCCATGGAA	MIR390a	Sotub01g026620.1.1	Retinoblastoma-binding protein 8	3.0	1	23	1948	1970	UCAGGAGGGAUAGCGCCAUGGAA	::..::: .:::.:.:.::::::	UUUUAUGAUGCUGUUCUUCCUGA	Cleavage
miR390a.24	TCAGGAGGGATAGCGCCATGGAA	MIR390a	POCAU43TP	-_-	3.0	1	23	145	167	UCAGGAGGGAUAGCGCCAUGGAA	::.:: ::::::::: ::.:::	AUCUAUAGCGCUAUCCAUCUUGA	Cleavage
miR390a.24	TCAGGAGGGATAGCGCCATGGAA	MIR390a	Sotub07g027440.1.1	Protein recA	3.0	1	23	157	179	UCAGGAGGGAUAGCGCCAUGGAA	:: ::::: :: ::.:::::::	AUCAAUGGCACUUUCUCUCCUGA	Translation
miR390a.24	TCAGGAGGGATAGCGCCATGGAA	MIR390a	Sotub09g005170.1.1	Mitochondrial inner membrane protease subunit 2	3.0	1	23	391	413	UCAGGAGGGAUAGCGCCAUGGAA	: :. :::: :::::::::.::.	UCCUUUGGCCCUAUCCCUCUUGG	Cleavage
miR390a.24	TCAGGAGGGATAGCGCCATGGAA	MIR390a	MICRO.14513.C1	P13284: Gamma-interferon-inducible lysosomal thiol reductase precursor	3.0	1	23	448	470	UCAGGAGGGAUAGCGCCAUGGAA	::::: :::: ::.::::::	UGACAUGGAGCUAGCCUUCCUGA	Translation
miR390a.24	TCAGGAGGGATAGCGCCATGGAA	MIR390a	PGSC0003DMC400068135	Gene of unknown function	3.0	1	23	331	353	UCAGGAGGGAUAGCGCCAUGGAA	: ::::.:::::::.: .:::	ACCGAUGGUGCUAUCCUUGUUGA	Cleavage
miR390a.24	TCAGGAGGGATAGCGCCATGGAA	MIR390a	Sotub05g027590.1.1	60S acidic ribosomal protein P0	3.0	1	23	364	386	UCAGGAGGGAUAGCGCCAUGGAA	:. ::: .:.:.:::::::::.	GUUGAUGUUGUUGUCCCUCCUGG	Cleavage
miR390a.24	TCAGGAGGGATAGCGCCATGGAA	MIR390a	Sotub02g033880.1.1	Hydrolase alpha/beta fold family protein	3.0	1	23	205	227	UCAGGAGGGAUAGCGCCAUGGAA	.:::.:::.:.:::..:::	GGAGGUGGUGCUGUUCCUUUUGA	Cleavage
miR390a.24	TCAGGAGGGATAGCGCCATGGAA	MIR390a	PGSC0003DMC400058736	Gene of unknown function	3.0	1	23	547	569	UCAGGAGGGAUAGCGCCAUGGAA	:: ::::.:.::::::::	UCAGCUGCCGCUGUUCCUCCUGA	Cleavage
