# Supplementary material for: CRISPR/Cas9-mediated fine-tuning of miRNA expression in tetraploid potato
Source: Hortic Res. 2022 Jun 30;9:uhac147. doi: 10.1093/hr/uhac147 (PMC9437727; doi:10.1093/hr/uhac147)
Supplement: Web_Material_uhac147 [file web_material_uhac147.zip › Data S7.xlsx]

## Sheet: Caption
Supplementary dataset Targets: Relative expression of miRNA targets CathB and ARF10 in transformed plants. We followed relative CathB and ARF10 expression (relative to the endogenous control, see methods) in the selected transgenic lines by RT-qPCR. For each line leaves from several plants in tissue culutres were sampled and pooled. As a control, we determined baseline CathB and Arf10 expressions…

## Sheet: data
				Expression		Expression normalised to NT
Genotype	miRNA	A. tumefaciens	Line	CathB	ARF10	CathB	ARF10		st.error CathB	st.error ARF10
Desiree	MIR160a	C58pmp90	L7	1.20438	1.32761	1.64411	2.43461		0	0
		LBA4404	L3	0.87681	1.2001	1.19695	2.20078		0	0
		LBA4404	L6	1.17239	2.27025	1.60045	4.16325		0	0
		LBA4404	L8	0.562137	0.643999	0.767382	1.18099		0	0
		LBA4404	L11	0.552153	0.47669	0.753752	0.87417		0	0
	MIR160b	C58pmp90	L6	1.03509	0.635555	1.41301	1.1655		0	0
		LBA4404	L1	0.807317	0.540759	1.10208	0.991662		0	0
	NT			0.732539	0.545306	1	1		0.117	0.052
Rywal	MIR160a	LBA4404	L8	1.60942	1.83415	1.2142	2.20716		0	0
	NT			1.3255	0.831002	1	1		0.211	0.06
						average		st error
Desiree	NT		plant 1	0.818149	0.633225	0.732539	0.545306	0.117145	0.052442
			plant 2	0.962732	0.551707
			plant 3	1.16017	0.682586
			plant 4	0.379536	0.588328
			plant 5	0.892927	0.875658
			plant 6	0.366669	0.503488
			plant 7	0.446452	0.49253
			plant 8	1.36022	0.431655
			plant 9	0.253357	0.263976
			plant 10	0.685185	0.429903
Rywal	NT		plant 1	1.57145	1.03863	1.3255	0.831002	0.211022	0.060292
			plant 2	1.91341	1.02657
			plant 3	1.81444	0.976033
			plant 4	0.714109	0.792117
			plant 5	0.957662	0.886402
			plant 6	2.64617	0.954557
			plant 7	0.417949	0.650813
			plant 8	0.973987	0.901628
			plant 9	0.922944	0.542194
			plant 10	1.32285	0.541077
